# Supplementary material for: Sulforaphane Preconditioning Sensitizes Human Colon Cancer Cells towards the Bioreductive Anticancer Prodrug PR-104A
Source: PLoS One. 2016 Mar 7;11(3):e0150219. doi: 10.1371/journal.pone.0150219 (PMC4780774; doi:10.1371/journal.pone.0150219)
Supplement: S1 Table — Column A, B and C: normalized H/L ratios for the three replicate measurements. Column D: Mean of normalized H/L ratios of all three replicate measurements. Column E: Identifiers of proteins contained in the protein group. Column F: Identifiers of proteins that have at least half of the peptides that the leading protein has. Column G: p-value upon statistical testing. Column H: false discovery rate-adjusted p-value. (XLSX) [file pone.0150219.s005.xlsx]

## Sheet: 20150107_proteintable.csv
Normalized H/L ratio 1	Normalized H/L ratio 2	Normalized H/L ratio 3	t.test.Difference	Protein.IDs	Majority.protein.IDs	t-test p-value	q-value
-0.403618	-0.404764	-0.405451	-0.404611	sp|Q14764|MVP_HUMAN	sp|Q14764|MVP_HUMAN	1.74626e-06	0.00463283
-0.253687	-0.257735	-0.251556	-0.254326	sp|P05161|ISG15_HUMAN	sp|P05161|ISG15_HUMAN	5.07656e-05	0.0547857
-0.352068	-0.347472	-0.342598	-0.347379	sp|Q9P206|K1522_HUMAN	sp|Q9P206|K1522_HUMAN	6.19514e-05	0.0547857
-0.181918	-0.185622	-0.179482	-0.182341	sp|P04792|HSPB1_HUMAN	sp|P04792|HSPB1_HUMAN	9.58121e-05	0.0635474
0.106884	0.110229	0.111833	0.109649	sp|O43399|TPD54_HUMAN	sp|O43399|TPD54_HUMAN	0.000176683	0.066165
-0.217256	-0.220295	-0.207511	-0.215021	sp|P09012|SNRPA_HUMAN	sp|P09012|SNRPA_HUMAN	0.000321424	0.066165
-0.204566	-0.220967	-0.209461	-0.211665	sp|P09417|DHPR_HUMAN	sp|P09417|DHPR_HUMAN	0.000527051	0.066165
1.199	1.17753	1.24044	1.20566	sp|P11413|G6PD_HUMAN	sp|P11413|G6PD_HUMAN	0.00023437	0.066165
-0.690149	-0.678095	-0.647264	-0.671836	sp|P12277|KCRB_HUMAN	sp|P12277|KCRB_HUMAN	0.000361047	0.066165
1.09106	1.00547	1.08963	1.06205	sp|P15559|NQO1_HUMAN	sp|P15559|NQO1_HUMAN	0.000708982	0.066165
-0.267687	-0.257804	-0.259495	-0.261662	sp|P21980|TGM2_HUMAN	sp|P21980|TGM2_HUMAN	0.000136007	0.066165
1.0439	1.01757	0.981414	1.01429	sp|P29401|TKT_HUMAN;sp|P51854|TKTL1_HUMAN	sp|P29401|TKT_HUMAN	0.000318757	0.066165
0.534361	0.506805	0.498455	0.513207	sp|P41250|SYG_HUMAN	sp|P41250|SYG_HUMAN	0.000446499	0.066165
1.59507	1.49994	1.63148	1.5755	sp|P48506|GSH1_HUMAN	sp|P48506|GSH1_HUMAN	0.000618946	0.066165
0.933044	0.906968	0.888227	0.909413	sp|P51648|AL3A2_HUMAN	sp|P51648|AL3A2_HUMAN	0.00020413	0.066165
0.0988237	0.0943712	0.0908535	0.0946828	sp|P62847|RS24_HUMAN	sp|P62847|RS24_HUMAN	0.000592675	0.066165
-0.159557	-0.148705	-0.147745	-0.152002	sp|P63000|RAC1_HUMAN	sp|P63000|RAC1_HUMAN	0.000620276	0.066165
-0.150241	-0.154201	-0.141144	-0.148529	sp|Q13416|ORC2_HUMAN	sp|Q13416|ORC2_HUMAN	0.000676552	0.066165
0.591105	0.546265	0.562865	0.566745	sp|Q13501|SQSTM_HUMAN	sp|Q13501|SQSTM_HUMAN	0.000532936	0.066165
-0.199438	-0.18595	-0.194559	-0.193316	sp|Q15102|PA1B3_HUMAN	sp|Q15102|PA1B3_HUMAN	0.00041573	0.066165
0.126709	0.133695	0.135141	0.131848	sp|Q15369|ELOC_HUMAN	sp|Q15369|ELOC_HUMAN	0.000389669	0.066165
-0.16558	-0.174963	-0.176169	-0.172238	sp|Q53H96|P5CR3_HUMAN	sp|Q53H96|P5CR3_HUMAN	0.000377381	0.066165
0.188148	0.173511	0.187641	0.1831	sp|Q6L8Q7|PDE12_HUMAN	sp|Q6L8Q7|PDE12_HUMAN	0.000685562	0.066165
-0.259426	-0.24156	-0.253189	-0.251392	sp|Q8N6N7|ACBD7_HUMAN	sp|Q8N6N7|ACBD7_HUMAN	0.000433385	0.066165
0.215368	0.23585	0.221939	0.224386	sp|Q96PU4|UHRF2_HUMAN	sp|Q96PU4|UHRF2_HUMAN	0.000723251	0.066165
-0.243882	-0.238136	-0.25953	-0.247183	sp|Q9BR76|COR1B_HUMAN	sp|Q9BR76|COR1B_HUMAN	0.000668171	0.066165
-0.186049	-0.199255	-0.195831	-0.193712	sp|Q9H4A4|AMPB_HUMAN	sp|Q9H4A4|AMPB_HUMAN	0.000417016	0.066165
-0.208528	-0.206778	-0.192612	-0.202639	sp|Q9H7C9|AAMDC_HUMAN	sp|Q9H7C9|AAMDC_HUMAN	0.00061779	0.066165
-0.0667144	-0.0619326	-0.063168	-0.0639383	sp|Q9ULV4|COR1C_HUMAN	sp|Q9ULV4|COR1C_HUMAN	0.000502008	0.066165
0.993638	0.940204	1.03963	0.991157	sp|Q16881|TRXR1_HUMAN	sp|Q16881|TRXR1_HUMAN	0.000839059	0.0718072
-1.07185	-0.970639	-1.01456	-1.01901	sp|Q9BW30|TPPP3_HUMAN	sp|Q9BW30|TPPP3_HUMAN	0.000825769	0.0718072
-0.197749	-0.211648	-0.191706	-0.200368	sp|Q08257|QOR_HUMAN	sp|Q08257|QOR_HUMAN	0.00086711	0.0718889
0.191436	0.17479	0.194087	0.186771	sp|Q9BTE3|MCMBP_HUMAN	sp|Q9BTE3|MCMBP_HUMAN	0.00104392	0.0839249
-0.241236	-0.226696	-0.254462	-0.240798	sp|Q9UGV2|NDRG3_HUMAN	sp|Q9UGV2|NDRG3_HUMAN	0.00110698	0.0863767
0.119157	0.112767	0.130272	0.120732	sp|O14818|PSA7_HUMAN;sp|Q8TAA3|PSA7L_HUMAN	sp|O14818|PSA7_HUMAN;sp|Q8TAA3|PSA7L_HUMAN	0.00178959	0.0921398
2.47007	2.3919	2.74117	2.53438	sp|O60218|AK1BA_HUMAN;sp|C9JRZ8|AK1BF_HUMAN	sp|O60218|AK1BA_HUMAN	0.00173904	0.0921398
3.47794	3.02418	3.39259	3.29824	sp|O95273|CCDB1_HUMAN	sp|O95273|CCDB1_HUMAN	0.00177713	0.0921398
0.356595	0.321582	0.364573	0.347583	sp|O95816|BAG2_HUMAN	sp|O95816|BAG2_HUMAN	0.00143976	0.0921398
-0.23321	-0.209145	-0.236045	-0.226133	sp|P09525|ANXA4_HUMAN	sp|P09525|ANXA4_HUMAN	0.00142103	0.0921398
-0.296563	-0.265795	-0.297325	-0.286561	sp|P22570|ADRO_HUMAN	sp|P22570|ADRO_HUMAN	0.00131078	0.0921398
0.695103	0.617863	0.702746	0.671904	sp|P52209|6PGD_HUMAN	sp|P52209|6PGD_HUMAN	0.00162406	0.0921398
-0.450814	-0.449217	-0.399331	-0.433121	sp|P52566|GDIR2_HUMAN	sp|P52566|GDIR2_HUMAN	0.00151926	0.0921398
-0.431559	-0.384772	-0.385865	-0.400732	sp|P52943|CRIP2_HUMAN;sp|Q6Q6R5|CRIP3_HUMAN	sp|P52943|CRIP2_HUMAN	0.00147678	0.0921398
0.0648829	0.0719	0.0626743	0.0664857	sp|Q05086|UBE3A_HUMAN	sp|Q05086|UBE3A_HUMAN	0.00174527	0.0921398
-0.181935	-0.159976	-0.180871	-0.174261	sp|Q09028|RBBP4_HUMAN	sp|Q09028|RBBP4_HUMAN	0.00167878	0.0921398
1.05137	1.16253	1.21363	1.14251	sp|Q14914|PTGR1_HUMAN	sp|Q14914|PTGR1_HUMAN	0.00175288	0.0921398
-0.23399	-0.22923	-0.204	-0.222407	sp|Q5T5P2|SKT_HUMAN	sp|Q5T5P2|SKT_HUMAN	0.00174591	0.0921398
0.0982848	0.104873	0.112633	0.105264	sp|Q71RC2|LARP4_HUMAN	sp|Q71RC2|LARP4_HUMAN	0.00154822	0.0921398
-0.555312	-0.604126	-0.521184	-0.560207	sp|Q8IZW8|TENS4_HUMAN	sp|Q8IZW8|TENS4_HUMAN	0.00184071	0.0921398
-0.778383	-0.8879	-0.856842	-0.841042	sp|Q9BVL4|SELO_HUMAN	sp|Q9BVL4|SELO_HUMAN	0.00149789	0.0921398
0.0732718	0.0654344	0.0729976	0.0705679	sp|Q9UGI8|TES_HUMAN	sp|Q9UGI8|TES_HUMAN	0.00132163	0.0921398
-0.141191	-0.15967	-0.140508	-0.147123	sp|Q9UJU6|DBNL_HUMAN	sp|Q9UJU6|DBNL_HUMAN	0.00181507	0.0921398
-0.28279	-0.299507	-0.32357	-0.301956	sp|Q9Y371|SHLB1_HUMAN	sp|Q9Y371|SHLB1_HUMAN	0.00153288	0.0921398
0.715893	0.66712	0.777115	0.720043	sp|P10599|THIO_HUMAN	sp|P10599|THIO_HUMAN	0.00194726	0.0947905
-0.224452	-0.248176	-0.261621	-0.24475	sp|P50895|BCAM_HUMAN	sp|P50895|BCAM_HUMAN	0.00196513	0.0947905
0.0550568	0.0496307	0.0473989	0.0506955	sp|O60336|MABP1_HUMAN	sp|O60336|MABP1_HUMAN	0.00200577	0.0950232
-0.207511	-0.203219	-0.176479	-0.195737	sp|O00399|DCTN6_HUMAN	sp|O00399|DCTN6_HUMAN	0.00245094	0.0951288
1.16903	1.01892	1.19011	1.12602	sp|O60701|UGDH_HUMAN	sp|O60701|UGDH_HUMAN	0.00228301	0.0951288
-0.210997	-0.228452	-0.251487	-0.230312	sp|O75348|VATG1_HUMAN;sp|O95670|VATG2_HUMAN	sp|O75348|VATG1_HUMAN;sp|O95670|VATG2_HUMAN	0.00258191	0.0951288
0.247442	0.206768	0.232415	0.228875	sp|P08107|HSP71_HUMAN;sp|P48741|HSP77_HUMAN	sp|P08107|HSP71_HUMAN	0.00268073	0.0951288
-0.659951	-0.555948	-0.635607	-0.617168	sp|P09327|VILI_HUMAN	sp|P09327|VILI_HUMAN	0.00257959	0.0951288
0.361432	0.394953	0.429	0.395128	sp|P16152|CBR1_HUMAN;sp|O75828|CBR3_HUMAN	sp|P16152|CBR1_HUMAN	0.00242803	0.0951288
0.0408223	0.0343565	0.0382958	0.0378249	sp|P19338|NUCL_HUMAN	sp|P19338|NUCL_HUMAN	0.00246465	0.0951288
0.0690147	0.063641	0.0761487	0.0696014	sp|P25398|RS12_HUMAN	sp|P25398|RS12_HUMAN	0.00269796	0.0951288
-0.188825	-0.185622	-0.218095	-0.197514	sp|P30044|PRDX5_HUMAN	sp|P30044|PRDX5_HUMAN	0.00272514	0.0951288
-0.219891	-0.255649	-0.227236	-0.234259	sp|P31949|S10AB_HUMAN	sp|P31949|S10AB_HUMAN	0.00215933	0.0951288
0.487795	0.509544	0.569102	0.522147	sp|P36952|SPB5_HUMAN	sp|P36952|SPB5_HUMAN	0.00215929	0.0951288
-0.24513	-0.269043	-0.228503	-0.247559	sp|P61106|RAB14_HUMAN	sp|P61106|RAB14_HUMAN	0.00225115	0.0951288
-0.611425	-0.66896	-0.726926	-0.669103	sp|P61769|B2MG_HUMAN	sp|P61769|B2MG_HUMAN	0.00247396	0.0951288
0.0816123	0.0839282	0.0719	0.0791468	sp|P83731|RL24_HUMAN	sp|P83731|RL24_HUMAN	0.00216025	0.0951288
-0.469729	-0.46029	-0.397049	-0.442356	sp|Q2M3G4|SHRM1_HUMAN	sp|Q2M3G4|SHRM1_HUMAN	0.00264996	0.0951288
0.358284	0.411318	0.36042	0.376674	sp|Q6NZI2|PTRF_HUMAN	sp|Q6NZI2|PTRF_HUMAN	0.00211073	0.0951288
-0.144584	-0.171174	-0.153623	-0.15646	sp|Q9BUJ2|HNRL1_HUMAN	sp|Q9BUJ2|HNRL1_HUMAN	0.00247965	0.0951288
1.42196	1.4919	1.67866	1.53084	sp|Q9BYN0|SRXN1_HUMAN	sp|Q9BYN0|SRXN1_HUMAN	0.00249546	0.0951288
0.167101	0.142348	0.165558	0.158336	sp|Q9H3K6|BOLA2_HUMAN	sp|Q9H3K6|BOLA2_HUMAN	0.00254704	0.0951288
-0.197881	-0.169663	-0.170524	-0.179356	sp|Q9Y490|TLN1_HUMAN;sp|Q9Y4G6|TLN2_HUMAN	sp|Q9Y490|TLN1_HUMAN	0.0026583	0.0951288
0.0894982	0.104873	0.107152	0.100508	sp|O14929|HAT1_HUMAN	sp|O14929|HAT1_HUMAN	0.00302885	0.0954793
-0.337959	-0.361083	-0.298548	-0.33253	sp|O43719|HTSF1_HUMAN	sp|O43719|HTSF1_HUMAN	0.00300016	0.0954793
0.0911243	0.100843	0.110096	0.100688	sp|P30041|PRDX6_HUMAN	sp|P30041|PRDX6_HUMAN	0.00294606	0.0954793
2.42191	2.1309	2.02691	2.19324	sp|P30838|AL3A1_HUMAN	sp|P30838|AL3A1_HUMAN	0.0028924	0.0954793
0.180657	0.14991	0.164529	0.165032	sp|P41252|SYIC_HUMAN	sp|P41252|SYIC_HUMAN	0.00288247	0.0954793
-0.220766	-0.252192	-0.267184	-0.246714	sp|Q16774|KGUA_HUMAN	sp|Q16774|KGUA_HUMAN	0.00305908	0.0954793
-0.210246	-0.246823	-0.250869	-0.235979	sp|Q8NFU3|TSTD1_HUMAN	sp|Q8NFU3|TSTD1_HUMAN	0.00298409	0.0954793
0.143916	0.140909	0.120883	0.135236	sp|Q96S55|WRIP1_HUMAN	sp|Q96S55|WRIP1_HUMAN	0.00284517	0.0954793
-0.246635	-0.245916	-0.288452	-0.260335	sp|Q9UHB6|LIMA1_HUMAN	sp|Q9UHB6|LIMA1_HUMAN	0.00290426	0.0954793
1.59956	1.31551	1.4742	1.46309	sp|P48507|GSH0_HUMAN	sp|P48507|GSH0_HUMAN	0.00314051	0.0957674
0.101784	0.0918014	0.111565	0.101717	sp|P50991|TCPD_HUMAN	sp|P50991|TCPD_HUMAN	0.00313152	0.0957674
0.0844725	0.102457	0.0976109	0.0948467	sp|O00571|DDX3X_HUMAN;sp|O15523|DDX3Y_HUMAN;sp|Q9NQI0|DDX4_HUMAN	sp|O00571|DDX3X_HUMAN;sp|O15523|DDX3Y_HUMAN	0.00319307	0.0962414
0.668119	0.703721	0.576667	0.649502	sp|P00390|GSHR_HUMAN	sp|P00390|GSHR_HUMAN	0.00337704	0.0962414
-0.140142	-0.139665	-0.117052	-0.132286	sp|P11216|PYGB_HUMAN;sp|P11217|PYGM_HUMAN	sp|P11216|PYGB_HUMAN	0.00330026	0.0962414
-0.250577	-0.227591	-0.277814	-0.251994	sp|P15924|DESP_HUMAN	sp|P15924|DESP_HUMAN	0.00330161	0.0962414
2.69022	2.72509	3.21182	2.87571	sp|P42330|AK1C3_HUMAN;sp|P17516|AK1C4_HUMAN	sp|P42330|AK1C3_HUMAN	0.00340999	0.0962414
-0.582404	-0.520769	-0.478507	-0.527227	sp|Q9NRW3|ABC3C_HUMAN	sp|Q9NRW3|ABC3C_HUMAN	0.00325767	0.0962414
-0.14401	-0.139427	-0.118523	-0.133987	sp|Q9UHD8|SEPT9_HUMAN	sp|Q9UHD8|SEPT9_HUMAN	0.00340988	0.0962414
-0.130286	-0.10813	-0.111617	-0.116678	sp|Q01518|CAP1_HUMAN	sp|Q01518|CAP1_HUMAN	0.00345734	0.0965509
-0.211899	-0.248639	-0.260048	-0.240195	sp|O15264|MK13_HUMAN	sp|O15264|MK13_HUMAN	0.00363763	0.0972992
-0.0307813	-0.0296322	-0.0250596	-0.0284911	sp|P08865|RSSA_HUMAN	sp|P08865|RSSA_HUMAN	0.00374087	0.0972992
-0.251247	-0.300679	-0.304719	-0.285548	sp|P18887|XRCC1_HUMAN	sp|P18887|XRCC1_HUMAN	0.00360461	0.0972992
-0.135412	-0.16054	-0.16503	-0.153661	sp|P62820|RAB1A_HUMAN;sp|P59190|RAB15_HUMAN;sp|Q15771|RAB30_HUMAN;sp|Q9NRW1|RAB6B_HUMAN;sp|Q86YS6|RAB43_HUMAN;sp|Q96DA2|RB39B_HUMAN;sp|P61018|RAB4B_HUMAN;sp|Q14964|RB39A_HUMAN;sp|P20338|RAB4A_HUMAN;sp|P20337|RAB3B_HUMAN;sp|O95716|RAB3D_HUMAN;sp|P20336|RAB3A_HUMAN;sp|Q96AX2|RAB37_HUMAN;sp|Q96E17|RAB3C_HUMAN;sp|Q9H082|RB33B_HUMAN	sp|P62820|RAB1A_HUMAN	0.0035779	0.0972992
0.0999011	0.0848807	0.0824301	0.0890706	sp|Q14247|SRC8_HUMAN	sp|Q14247|SRC8_HUMAN	0.00373829	0.0972992
0.0618453	0.0532504	0.0507454	0.0552804	sp|Q14839|CHD4_HUMAN;sp|Q8TDI0|CHD5_HUMAN;sp|Q12873|CHD3_HUMAN	sp|Q14839|CHD4_HUMAN	0.00367652	0.0972992
-0.406407	-0.385714	-0.330338	-0.374153	sp|Q9BZF1|OSBL8_HUMAN	sp|Q9BZF1|OSBL8_HUMAN	0.00366304	0.0972992
-0.120043	-0.10743	-0.0969	-0.108125	sp|O15143|ARC1B_HUMAN	sp|O15143|ARC1B_HUMAN	0.00380635	0.0980411
0.948676	0.770533	0.915789	0.878332	sp|Q9Y617|SERC_HUMAN	sp|Q9Y617|SERC_HUMAN	0.00386014	0.0984707
-0.319892	-0.315433	-0.381254	-0.338859	sp|P04424|ARLY_HUMAN	sp|P04424|ARLY_HUMAN	0.00390454	0.0986548
-0.41039	-0.478607	-0.387902	-0.425633	sp|O95865|DDAH2_HUMAN	sp|O95865|DDAH2_HUMAN	0.00408007	0.0997996
-0.331808	-0.413788	-0.388658	-0.378085	sp|P12830|CADH1_HUMAN	sp|P12830|CADH1_HUMAN	0.00408818	0.0997996
0.249749	0.310922	0.295018	0.285229	sp|P28072|PSB6_HUMAN	sp|P28072|PSB6_HUMAN	0.00410213	0.0997996
-0.117333	-0.133844	-0.10715	-0.119443	sp|P31947|1433S_HUMAN	sp|P31947|1433S_HUMAN	0.00421318	0.0997996
-0.173808	-0.146116	-0.181722	-0.167215	sp|P36543|VATE1_HUMAN	sp|P36543|VATE1_HUMAN	0.00414115	0.0997996
-0.265709	-0.220715	-0.218934	-0.235119	sp|Q7Z3E2|CJ118_HUMAN	sp|Q7Z3E2|CJ118_HUMAN	0.00420968	0.0997996
-0.200266	-0.206096	-0.166308	-0.19089	sp|Q9UEY8|ADDG_HUMAN	sp|Q9UEY8|ADDG_HUMAN	0.00419686	0.0997996
-0.0764476	-0.0714213	-0.0888376	-0.0789022	sp|Q9P013|CWC15_HUMAN	sp|Q9P013|CWC15_HUMAN	0.00427465	0.10036
-0.355941	-0.368793	-0.441341	-0.388692	sp|O14613|BORG1_HUMAN	sp|O14613|BORG1_HUMAN	0.00464534	0.100936
0.441908	0.359296	0.442439	0.414548	sp|O43175|SERA_HUMAN	sp|O43175|SERA_HUMAN	0.00441178	0.100936
-0.232922	-0.183114	-0.204532	-0.206856	sp|O60547|GMDS_HUMAN	sp|O60547|GMDS_HUMAN	0.00482784	0.100936
0.117695	0.137897	0.15017	0.135254	sp|O95347|SMC2_HUMAN	sp|O95347|SMC2_HUMAN	0.00486378	0.100936
0.0635029	0.0669503	0.0529723	0.0611418	sp|P07741|APT_HUMAN	sp|P07741|APT_HUMAN	0.00469496	0.100936
-0.405528	-0.511855	-0.453182	-0.456855	sp|P15104|GLNA_HUMAN	sp|P15104|GLNA_HUMAN	0.00449951	0.100936
-0.488795	-0.428585	-0.386846	-0.434742	sp|P20810|ICAL_HUMAN	sp|P20810|ICAL_HUMAN	0.00460094	0.100936
-0.0247954	-0.0207502	-0.0200186	-0.0218547	sp|P26196|DDX6_HUMAN	sp|P26196|DDX6_HUMAN	0.0045879	0.100936
0.161694	0.188781	0.205017	0.185164	sp|P49591|SYSC_HUMAN	sp|P49591|SYSC_HUMAN	0.00462491	0.100936
-0.411579	-0.515398	-0.432202	-0.45306	sp|P57764|GSDMD_HUMAN	sp|P57764|GSDMD_HUMAN	0.00486989	0.100936
0.133827	0.110363	0.138552	0.127581	sp|P60842|IF4A1_HUMAN	sp|P60842|IF4A1_HUMAN	0.00463507	0.100936
-0.451958	-0.384697	-0.358343	-0.398333	sp|Q16555|DPYL2_HUMAN;sp|Q14195|DPYL3_HUMAN;sp|Q14194|DPYL1_HUMAN	sp|Q16555|DPYL2_HUMAN	0.00486006	0.100936
-0.174866	-0.193387	-0.220749	-0.196334	sp|Q6XQN6|PNCB_HUMAN	sp|Q6XQN6|PNCB_HUMAN	0.00457597	0.100936
-0.242089	-0.232328	-0.191574	-0.221997	sp|Q8TE68|ES8L1_HUMAN	sp|Q8TE68|ES8L1_HUMAN	0.00482125	0.100936
-0.168901	-0.145765	-0.134889	-0.149852	sp|Q96C19|EFHD2_HUMAN;sp|Q9BUP0|EFHD1_HUMAN	sp|Q96C19|EFHD2_HUMAN	0.00444913	0.100936
-0.0464442	-0.0537483	-0.0421894	-0.0474606	sp|O75534|CSDE1_HUMAN	sp|O75534|CSDE1_HUMAN	0.00501956	0.103232
-0.0825147	-0.104372	-0.103565	-0.0968173	sp|O75439|MPPB_HUMAN	sp|O75439|MPPB_HUMAN	0.00541726	0.10601
-0.326878	-0.373944	-0.422153	-0.374325	sp|P05204|HMGN2_HUMAN;sp|Q15651|HMGN3_HUMAN	sp|P05204|HMGN2_HUMAN;sp|Q15651|HMGN3_HUMAN	0.00535553	0.10601
-0.0988145	-0.127053	-0.109686	-0.111851	sp|P35658|NU214_HUMAN	sp|P35658|NU214_HUMAN	0.00536183	0.10601
-0.112943	-0.141828	-0.116082	-0.123618	sp|P46937|YAP1_HUMAN	sp|P46937|YAP1_HUMAN	0.00543437	0.10601
0.0490731	0.0604624	0.0625362	0.0573572	sp|P67775|PP2AA_HUMAN;sp|P62714|PP2AB_HUMAN	sp|P67775|PP2AA_HUMAN;sp|P62714|PP2AB_HUMAN	0.0052818	0.10601
-0.179123	-0.22366	-0.22678	-0.209854	sp|Q06203|PUR1_HUMAN	sp|Q06203|PUR1_HUMAN	0.00533677	0.10601
-0.173368	-0.158784	-0.203186	-0.178446	sp|Q9HC35|EMAL4_HUMAN	sp|Q9HC35|EMAL4_HUMAN	0.00531939	0.10601
0.100305	0.130404	0.115166	0.115292	sp|P31948|STIP1_HUMAN	sp|P31948|STIP1_HUMAN	0.00563199	0.109063
0.0758749	0.0989585	0.0832474	0.0860269	sp|O43776|SYNC_HUMAN	sp|O43776|SYNC_HUMAN	0.00620285	0.109927
0.302173	0.302641	0.381616	0.32881	sp|O95376|ARI2_HUMAN	sp|O95376|ARI2_HUMAN	0.00638633	0.109927
-0.141796	-0.186541	-0.162218	-0.163518	sp|P06132|DCUP_HUMAN	sp|P06132|DCUP_HUMAN	0.00619754	0.109927
-0.482271	-0.394259	-0.516904	-0.464478	sp|P09758|TACD2_HUMAN	sp|P09758|TACD2_HUMAN	0.00612035	0.109927
-0.182688	-0.230533	-0.185704	-0.199642	sp|P26447|S10A4_HUMAN	sp|P26447|S10A4_HUMAN	0.00595113	0.109927
-0.135428	-0.133195	-0.105691	-0.124771	sp|P30085|KCY_HUMAN	sp|P30085|KCY_HUMAN	0.00582185	0.109927
0.072586	0.063641	0.0840642	0.0734304	sp|P46776|RL27A_HUMAN	sp|P46776|RL27A_HUMAN	0.00641713	0.109927
0.161178	0.15056	0.195096	0.168944	sp|P56192|SYMC_HUMAN	sp|P56192|SYMC_HUMAN	0.00625997	0.109927
-0.264876	-0.349824	-0.322289	-0.31233	sp|P58107|EPIPL_HUMAN	sp|P58107|EPIPL_HUMAN	0.00635745	0.109927
0.160662	0.126841	0.128161	0.138555	sp|P61081|UBC12_HUMAN	sp|P61081|UBC12_HUMAN	0.00631188	0.109927
-0.309341	-0.248142	-0.323534	-0.293673	sp|Q13572|ITPK1_HUMAN	sp|Q13572|ITPK1_HUMAN	0.00614668	0.109927
0.0363276	0.0297002	0.0391384	0.0350554	sp|Q14258|TRI25_HUMAN	sp|Q14258|TRI25_HUMAN	0.00630973	0.109927
0.0517201	0.0447438	0.0592169	0.0518936	sp|Q6P2Q9|PRP8_HUMAN	sp|Q6P2Q9|PRP8_HUMAN	0.00642245	0.109927
0.556405	0.426533	0.498761	0.4939	sp|Q8TD30|ALAT2_HUMAN;sp|P24298|ALAT1_HUMAN	sp|Q8TD30|ALAT2_HUMAN	0.00573645	0.109927
0.301588	0.243669	0.317304	0.28752	sp|Q92598|HS105_HUMAN	sp|Q92598|HS105_HUMAN	0.0060096	0.109927
-0.316169	-0.416693	-0.390075	-0.374312	sp|Q92686|NEUG_HUMAN	sp|Q92686|NEUG_HUMAN	0.00639174	0.109927
0.517528	0.403922	0.50853	0.47666	sp|Q99873|ANM1_HUMAN	sp|Q99873|ANM1_HUMAN	0.00580045	0.109927
0.206768	0.270589	0.260267	0.245875	sp|Q9UHD1|CHRD1_HUMAN	sp|Q9UHD1|CHRD1_HUMAN	0.00640896	0.109927
-0.28293	-0.214843	-0.239958	-0.24591	sp|Q8TE77|SSH3_HUMAN	sp|Q8TE77|SSH3_HUMAN	0.00647158	0.110058
0.400101	0.33594	0.30381	0.346617	sp|P02786|TFR1_HUMAN	sp|P02786|TFR1_HUMAN	0.00660236	0.110451
0.24123	0.265917	0.317999	0.275049	sp|P37837|TALDO_HUMAN	sp|P37837|TALDO_HUMAN	0.00669946	0.110451
0.361768	0.414352	0.480679	0.418933	sp|P43490|NAMPT_HUMAN	sp|P43490|NAMPT_HUMAN	0.00667625	0.110451
-0.148337	-0.123717	-0.164852	-0.145635	sp|Q16181|SEPT7_HUMAN;sp|Q6ZU15|SEP14_HUMAN	sp|Q16181|SEPT7_HUMAN	0.00666708	0.110451
-0.32045	-0.244839	-0.31328	-0.292856	sp|Q86UY6|NAA40_HUMAN	sp|Q86UY6|NAA40_HUMAN	0.00670285	0.110451
0.426748	0.324465	0.415326	0.388846	sp|O95361|TRI16_HUMAN;sp|Q309B1|TR16L_HUMAN	sp|O95361|TRI16_HUMAN	0.00685414	0.112247
0.146525	0.115166	0.152638	0.13811	sp|O43324|MCA3_HUMAN	sp|O43324|MCA3_HUMAN	0.00698858	0.113053
0.123269	0.151859	0.115965	0.130364	sp|Q9UPN9|TRI33_HUMAN	sp|Q9UPN9|TRI33_HUMAN	0.00698402	0.113053
-0.164933	-0.138537	-0.121753	-0.141741	sp|O14745|NHRF1_HUMAN	sp|O14745|NHRF1_HUMAN	0.0077699	0.113311
-0.199173	-0.228148	-0.268521	-0.231947	sp|O15145|ARPC3_HUMAN	sp|O15145|ARPC3_HUMAN	0.00743271	0.113311
0.802979	0.593019	0.742782	0.712927	sp|O76080|ZFAN5_HUMAN	sp|O76080|ZFAN5_HUMAN	0.00757911	0.113311
-0.164124	-0.18641	-0.221051	-0.190528	sp|P11177|ODPB_HUMAN	sp|P11177|ODPB_HUMAN	0.00747159	0.113311
-0.0977952	-0.120483	-0.0910181	-0.103099	sp|P11586|C1TC_HUMAN	sp|P11586|C1TC_HUMAN	0.00738516	0.113311
0.116232	0.0888201	0.117562	0.107538	sp|P15880|RS2_HUMAN	sp|P15880|RS2_HUMAN	0.00750154	0.113311
-0.257114	-0.190618	-0.244155	-0.230629	sp|P27361|MK03_HUMAN	sp|P27361|MK03_HUMAN	0.00769761	0.113311
0.0508847	0.0641931	0.0691523	0.06141	sp|P39019|RS19_HUMAN	sp|P39019|RS19_HUMAN	0.0077953	0.113311
-0.341464	-0.409278	-0.303579	-0.35144	sp|P41212|ETV6_HUMAN	sp|P41212|ETV6_HUMAN	0.00765082	0.113311
-0.246772	-0.186311	-0.202124	-0.211736	sp|P52565|GDIR1_HUMAN	sp|P52565|GDIR1_HUMAN	0.00723085	0.113311
-0.157432	-0.132926	-0.117647	-0.136001	sp|P53384|NUBP1_HUMAN	sp|P53384|NUBP1_HUMAN	0.00718105	0.113311
-0.184474	-0.148929	-0.139585	-0.157663	sp|P55010|IF5_HUMAN	sp|P55010|IF5_HUMAN	0.00743842	0.113311
0.324004	0.253868	0.247685	0.275186	sp|Q01813|K6PP_HUMAN	sp|Q01813|K6PP_HUMAN	0.00781731	0.113311
-0.285706	-0.227135	-0.216686	-0.243176	sp|Q13144|EI2BE_HUMAN	sp|Q13144|EI2BE_HUMAN	0.00771095	0.113311
-0.122633	-0.166843	-0.154988	-0.148154	sp|Q15121|PEA15_HUMAN	sp|Q15121|PEA15_HUMAN	0.00785872	0.113311
-0.33836	-0.312796	-0.252157	-0.301104	sp|Q16851|UGPA_HUMAN	sp|Q16851|UGPA_HUMAN	0.00713003	0.113311
0.0787465	0.0706641	0.0578315	0.0690807	sp|Q92900|RENT1_HUMAN	sp|Q92900|RENT1_HUMAN	0.00768067	0.113311
-0.24243	-0.182508	-0.194328	-0.206422	sp|Q9GZT8|GTPC1_HUMAN	sp|Q9GZT8|GTPC1_HUMAN	0.00778872	0.113311
-0.355793	-0.357234	-0.459774	-0.390934	sp|Q9NQC3|RTN4_HUMAN	sp|Q9NQC3|RTN4_HUMAN	0.00766428	0.113311
-0.381912	-0.345986	-0.280633	-0.336177	sp|Q9Y6K5|OAS3_HUMAN	sp|Q9Y6K5|OAS3_HUMAN	0.00768683	0.113311
0.192068	0.143785	0.153935	0.163263	sp|P21333|FLNA_HUMAN	sp|P21333|FLNA_HUMAN	0.00800717	0.11421
-0.227641	-0.186754	-0.255925	-0.22344	sp|P30837|AL1B1_HUMAN	sp|P30837|AL1B1_HUMAN	0.00797804	0.11421
0.0824301	0.109561	0.109962	0.100651	sp|O76003|GLRX3_HUMAN	sp|O76003|GLRX3_HUMAN	0.00809511	0.114236
-0.248982	-0.182868	-0.234465	-0.222105	sp|P32519|ELF1_HUMAN	sp|P32519|ELF1_HUMAN	0.00805968	0.114236
-0.118054	-0.116285	-0.0877488	-0.107363	sp|O15347|HMGB3_HUMAN	sp|O15347|HMGB3_HUMAN	0.00826274	0.115476
-0.11129	-0.130444	-0.152949	-0.131561	sp|Q15942|ZYX_HUMAN	sp|Q15942|ZYX_HUMAN	0.00827005	0.115476
0.0706641	0.0784732	0.0961269	0.0817547	sp|P62753|RS6_HUMAN	sp|P62753|RS6_HUMAN	0.00837987	0.115791
-0.28079	-0.206961	-0.272297	-0.25335	sp|Q8NAF0|ZN579_HUMAN	sp|Q8NAF0|ZN579_HUMAN	0.00836878	0.115791
-0.25147	-0.327004	-0.345363	-0.307946	sp|A6NIH7|U119B_HUMAN	sp|A6NIH7|U119B_HUMAN	0.00859258	0.116166
0.129085	0.159758	0.178619	0.155821	sp|O00273|DFFA_HUMAN	sp|O00273|DFFA_HUMAN	0.00847192	0.116166
-0.204133	-0.204133	-0.151635	-0.186634	sp|P07384|CAN1_HUMAN	sp|P07384|CAN1_HUMAN	0.00867752	0.116166
0.548141	0.395502	0.502432	0.482025	sp|P13995|MTDC_HUMAN;sp|Q9H903|MTD2L_HUMAN	sp|P13995|MTDC_HUMAN	0.00868976	0.116166
0.114634	0.0913952	0.126973	0.111001	sp|P24534|EF1B_HUMAN	sp|P24534|EF1B_HUMAN	0.00871357	0.116166
-0.108939	-0.123732	-0.149457	-0.127376	sp|P62158|CALM_HUMAN;sp|P27482|CALL3_HUMAN;sp|P02585|TNNC2_HUMAN	sp|P62158|CALM_HUMAN	0.00852641	0.116166
-0.287114	-0.206895	-0.26131	-0.251773	sp|Q09666|AHNK_HUMAN	sp|Q09666|AHNK_HUMAN	0.00870344	0.116166
-0.227354	-0.204964	-0.163413	-0.198577	sp|Q86UU1|PHLB1_HUMAN	sp|Q86UU1|PHLB1_HUMAN	0.00878165	0.116489
-0.17511	-0.128708	-0.17236	-0.158726	sp|P68402|PA1B2_HUMAN	sp|P68402|PA1B2_HUMAN	0.00884748	0.116778
-0.160282	-0.142369	-0.114832	-0.139161	sp|O00762|UBE2C_HUMAN	sp|O00762|UBE2C_HUMAN	0.00890171	0.116912
-0.221943	-0.295004	-0.306003	-0.274316	sp|O00264|PGRC1_HUMAN	sp|O00264|PGRC1_HUMAN	0.00912066	0.118031
-0.097857	-0.129024	-0.0975636	-0.108148	sp|P52597|HNRPF_HUMAN	sp|P52597|HNRPF_HUMAN	0.00918745	0.118031
0.120086	0.0932897	0.130404	0.114593	sp|P53396|ACLY_HUMAN	sp|P53396|ACLY_HUMAN	0.00918757	0.118031
-0.126234	-0.103922	-0.0907569	-0.106971	sp|P53621|COPA_HUMAN	sp|P53621|COPA_HUMAN	0.00923956	0.118031
-0.407593	-0.296704	-0.327511	-0.343936	sp|Q93052|LPP_HUMAN	sp|Q93052|LPP_HUMAN	0.00910663	0.118031
-0.278671	-0.210963	-0.210696	-0.233444	sp|Q99536|VAT1_HUMAN	sp|Q99536|VAT1_HUMAN	0.00925386	0.118031
-0.273238	-0.221741	-0.196905	-0.230628	sp|P40121|CAPG_HUMAN;REV__sp|P40121|CAPG_HUMAN	sp|P40121|CAPG_HUMAN	0.00936694	0.118191
-0.270104	-0.213437	-0.196971	-0.226837	sp|Q06323|PSME1_HUMAN	sp|Q06323|PSME1_HUMAN	0.0094	0.118191
-0.138235	-0.190898	-0.185048	-0.171394	sp|Q8N4V1|MMGT1_HUMAN	sp|Q8N4V1|MMGT1_HUMAN	0.00932224	0.118191
-0.239396	-0.209845	-0.292829	-0.247357	sp|P82912|RT11_HUMAN	sp|P82912|RT11_HUMAN	0.00950077	0.118894
0.208392	0.159242	0.224658	0.197431	sp|P33121|ACSL1_HUMAN	sp|P33121|ACSL1_HUMAN	0.00977415	0.121741
0.169027	0.232538	0.232047	0.211204	sp|O60884|DNJA2_HUMAN	sp|O60884|DNJA2_HUMAN	0.00982354	0.121784
0.287354	0.212632	0.29678	0.265589	sp|P26639|SYTC_HUMAN	sp|P26639|SYTC_HUMAN	0.00989573	0.122109
0.886745	0.743989	0.624803	0.751846	sp|P08195|4F2_HUMAN	sp|P08195|4F2_HUMAN	0.00999072	0.12271
-0.300519	-0.293129	-0.214709	-0.269452	sp|P30740|ILEU_HUMAN	sp|P30740|ILEU_HUMAN	0.0102229	0.122721
-0.315145	-0.226375	-0.247423	-0.262981	sp|P46940|IQGA1_HUMAN;sp|Q13576|IQGA2_HUMAN	sp|P46940|IQGA1_HUMAN	0.0102117	0.122721
0.0740944	0.0822938	0.0576928	0.0713603	sp|Q9BZK7|TBL1R_HUMAN	sp|Q9BZK7|TBL1R_HUMAN	0.0101154	0.122721
-0.523214	-0.452116	-0.638681	-0.538004	sp|Q9P2M7|CING_HUMAN	sp|Q9P2M7|CING_HUMAN	0.0100561	0.122721
-0.361379	-0.315468	-0.252896	-0.309915	sp|Q9UJW0|DCTN4_HUMAN	sp|Q9UJW0|DCTN4_HUMAN	0.0101349	0.122721
0.24306	0.311038	0.348912	0.301003	sp|O60343|TBCD4_HUMAN	sp|O60343|TBCD4_HUMAN	0.0104184	0.123158
-0.187182	-0.153848	-0.221741	-0.18759	sp|P38606|VATA_HUMAN	sp|P38606|VATA_HUMAN	0.0107413	0.123158
0.0824301	0.11703	0.0949116	0.0981239	sp|P62241|RS8_HUMAN	sp|P62241|RS8_HUMAN	0.0104628	0.123158
-0.338214	-0.472669	-0.366913	-0.392599	sp|P67809|YBOX1_HUMAN	sp|P67809|YBOX1_HUMAN	0.010671	0.123158
-0.0747145	-0.0558762	-0.0553664	-0.0619857	sp|P78417|GSTO1_HUMAN	sp|P78417|GSTO1_HUMAN	0.0103839	0.123158
0.123136	0.174151	0.165815	0.154367	sp|Q07954|LRP1_HUMAN	sp|Q07954|LRP1_HUMAN	0.0103141	0.123158
-0.430081	-0.305503	-0.336938	-0.357507	sp|Q562R1|ACTBL_HUMAN	sp|Q562R1|ACTBL_HUMAN	0.01077	0.123158
-0.291274	-0.336938	-0.414653	-0.347622	sp|Q9BVC6|TM109_HUMAN	sp|Q9BVC6|TM109_HUMAN	0.0105638	0.123158
-0.16309	-0.197964	-0.137949	-0.166335	sp|Q9P2K5|MYEF2_HUMAN	sp|Q9P2K5|MYEF2_HUMAN	0.0107672	0.123158
0.157949	0.129085	0.18612	0.157718	sp|Q9UBQ5|EIF3K_HUMAN	sp|Q9UBQ5|EIF3K_HUMAN	0.0107233	0.123158
0.131458	0.110631	0.158725	0.133604	sp|Q9Y266|NUDC_HUMAN	sp|Q9Y266|NUDC_HUMAN	0.0106892	0.123158
-0.777369	-0.85186	-0.588118	-0.739116	sp|O75363|BCAS1_HUMAN	sp|O75363|BCAS1_HUMAN	0.0110932	0.12339
0.093425	0.0753272	0.109294	0.0926819	sp|P08621|RU17_HUMAN	sp|P08621|RU17_HUMAN	0.0110236	0.12339
-0.232328	-0.270382	-0.333825	-0.278845	sp|P30414|NKTR_HUMAN	sp|P30414|NKTR_HUMAN	0.011084	0.12339
0.124593	0.0858326	0.111432	0.107286	sp|P62701|RS4X_HUMAN;sp|P22090|RS4Y1_HUMAN;sp|Q8TD47|RS4Y2_HUMAN	sp|P62701|RS4X_HUMAN	0.0110639	0.12339
-0.493682	-0.48082	-0.348592	-0.441032	sp|P98170|XIAP_HUMAN	sp|P98170|XIAP_HUMAN	0.0108737	0.12339
-0.123308	-0.103131	-0.0850529	-0.103831	sp|Q14244|MAP7_HUMAN;sp|Q8IWC1|MA7D3_HUMAN	sp|Q14244|MAP7_HUMAN	0.0111349	0.12339
0.396927	0.350497	0.499068	0.415497	sp|Q969S3|ZN622_HUMAN	sp|Q969S3|ZN622_HUMAN	0.0109711	0.12339
-0.239004	-0.265258	-0.182573	-0.228945	sp|Q9NRX4|PHP14_HUMAN	sp|Q9NRX4|PHP14_HUMAN	0.0111623	0.12339
-0.156981	-0.229433	-0.194955	-0.19379	sp|P16402|H13_HUMAN	sp|P16402|H13_HUMAN	0.0114573	0.123447
-0.193321	-0.199835	-0.267132	-0.220096	sp|P21964|COMT_HUMAN	sp|P21964|COMT_HUMAN	0.0112961	0.123447
-0.0317248	-0.0355792	-0.0243992	-0.0305677	sp|Q15637|SF01_HUMAN	sp|Q15637|SF01_HUMAN	0.0113109	0.123447
-0.1109	-0.156289	-0.157013	-0.141401	sp|Q7KZI7|MARK2_HUMAN;sp|Q9P0L2|MARK1_HUMAN	sp|Q7KZI7|MARK2_HUMAN	0.011435	0.123447
-0.369837	-0.299028	-0.435495	-0.36812	sp|Q9BV40|VAMP8_HUMAN	sp|Q9BV40|VAMP8_HUMAN	0.0112646	0.123447
0.355355	0.29772	0.243425	0.298833	sp|Q9NR48|ASH1L_HUMAN	sp|Q9NR48|ASH1L_HUMAN	0.0114932	0.123447
0.095587	0.0831111	0.119688	0.0994621	sp|Q9UQ80|PA2G4_HUMAN	sp|Q9UQ80|PA2G4_HUMAN	0.0114497	0.123447
-0.589681	-0.457811	-0.671738	-0.573077	sp|O95049|ZO3_HUMAN	sp|O95049|ZO3_HUMAN	0.0116167	0.123771
-0.233227	-0.165467	-0.177441	-0.192045	sp|Q7Z406|MYH14_HUMAN	sp|Q7Z406|MYH14_HUMAN	0.0116145	0.123771
0.237809	0.211386	0.303927	0.25104	sp|Q06830|PRDX1_HUMAN	sp|Q06830|PRDX1_HUMAN	0.0118061	0.125286
-0.293854	-0.25257	-0.199355	-0.248593	sp|Q8TF74|WIPF2_HUMAN	sp|Q8TF74|WIPF2_HUMAN	0.0118905	0.125679
-0.351811	-0.364292	-0.490943	-0.402348	sp|P10606|COX5B_HUMAN	sp|P10606|COX5B_HUMAN	0.0119825	0.126149
-0.423778	-0.325087	-0.295535	-0.348133	sp|Q8N392|RHG18_HUMAN	sp|Q8N392|RHG18_HUMAN	0.0121776	0.127696
0.170822	0.16723	0.232661	0.190238	sp|P49589|SYCC_HUMAN	sp|P49589|SYCC_HUMAN	0.0122339	0.127781
0.064469	0.0850168	0.0592169	0.0695675	sp|P0CW22|RS17L_HUMAN;sp|P08708|RS17_HUMAN	sp|P0CW22|RS17L_HUMAN;sp|P08708|RS17_HUMAN	0.0125635	0.127791
0.0593554	0.0430645	0.0427844	0.0484014	sp|P42766|RL35_HUMAN	sp|P42766|RL35_HUMAN	0.0125664	0.127791
0.227618	0.153935	0.21014	0.197231	sp|P49588|SYAC_HUMAN	sp|P49588|SYAC_HUMAN	0.0124646	0.127791
0.0903115	0.121944	0.0867838	0.0996797	sp|P61513|RL37A_HUMAN;sp|A6NKH3|RL37L_HUMAN	sp|P61513|RL37A_HUMAN	0.012344	0.127791
-0.196905	-0.179449	-0.257994	-0.211449	sp|Q5VT25|MRCKA_HUMAN	sp|Q5VT25|MRCKA_HUMAN	0.012445	0.127791
-0.112724	-0.140985	-0.0957742	-0.116494	sp|Q9NP50|FA60A_HUMAN	sp|Q9NP50|FA60A_HUMAN	0.012572	0.127791
0.0492126	0.033652	0.0473989	0.0434212	sp|Q9NRL3|STRN4_HUMAN	sp|Q9NRL3|STRN4_HUMAN	0.0125594	0.127791
0.568713	0.834388	0.808344	0.737148	sp|P48163|MAOX_HUMAN	sp|P48163|MAOX_HUMAN	0.0129025	0.128278
-0.294544	-0.262054	-0.196773	-0.251124	sp|P50238|CRIP1_HUMAN	sp|P50238|CRIP1_HUMAN	0.0128532	0.128278
0.204266	0.245374	0.164271	0.204637	sp|P60002|ELOF1_HUMAN	sp|P60002|ELOF1_HUMAN	0.0128387	0.128278
0.349365	0.233029	0.308361	0.296918	sp|Q02790|FKBP4_HUMAN	sp|Q02790|FKBP4_HUMAN	0.01291	0.128278
0.122606	0.145221	0.181421	0.149749	sp|Q13045|FLII_HUMAN	sp|Q13045|FLII_HUMAN	0.0128317	0.128278
0.376957	0.287118	0.430392	0.364822	sp|Q9Y5J9|TIM8B_HUMAN	sp|Q9Y5J9|TIM8B_HUMAN	0.0128763	0.128278
0.0683268	0.0768327	0.0997664	0.081642	sp|P48643|TCPE_HUMAN	sp|P48643|TCPE_HUMAN	0.0129688	0.128381
0.141956	0.142479	0.0977456	0.127393	sp|P13984|T2FB_HUMAN	sp|P13984|T2FB_HUMAN	0.0132729	0.129076
-0.301604	-0.383191	-0.455159	-0.379984	sp|P39656|OST48_HUMAN	sp|P39656|OST48_HUMAN	0.0133541	0.129076
-0.253911	-0.252243	-0.174361	-0.226838	sp|P55786|PSA_HUMAN;sp|A6NEC2|PSAL_HUMAN	sp|P55786|PSA_HUMAN	0.0131215	0.129076
-0.094495	-0.0817665	-0.121079	-0.0991133	sp|P55795|HNRH2_HUMAN	sp|P55795|HNRH2_HUMAN	0.0133795	0.129076
-0.138775	-0.15319	-0.101722	-0.131229	sp|Q00535|CDK5_HUMAN	sp|Q00535|CDK5_HUMAN	0.0133719	0.129076
0.306029	0.456386	0.367706	0.376707	sp|Q14592|ZN460_HUMAN	sp|Q14592|ZN460_HUMAN	0.0131542	0.129076
0.345737	0.271306	0.233152	0.283398	sp|Q9H2U1|DHX36_HUMAN;sp|Q6P158|DHX57_HUMAN	sp|Q9H2U1|DHX36_HUMAN	0.0133354	0.129076
0.0736831	0.075738	0.0511633	0.0668615	sp|Q14152|EIF3A_HUMAN	sp|Q14152|EIF3A_HUMAN	0.0135783	0.130519
-0.148561	-0.106017	-0.105954	-0.120177	sp|P27816|MAP4_HUMAN	sp|P27816|MAP4_HUMAN	0.0136602	0.130832
0.189414	0.247927	0.167486	0.201609	sp|Q86U90|YRDC_HUMAN	sp|Q86U90|YRDC_HUMAN	0.0138865	0.13114
-0.260705	-0.28293	-0.37947	-0.307702	sp|Q8IZ83|A16A1_HUMAN	sp|Q8IZ83|A16A1_HUMAN	0.0137462	0.13114
-0.339108	-0.323047	-0.226476	-0.29621	sp|Q92599|SEPT8_HUMAN	sp|Q92599|SEPT8_HUMAN	0.0138093	0.13114
-0.128566	-0.12945	-0.0878253	-0.115281	sp|Q9H6Z4|RANB3_HUMAN	sp|Q9H6Z4|RANB3_HUMAN	0.0138901	0.13114
-0.549324	-0.403446	-0.379151	-0.443974	sp|Q68CZ2|TENS3_HUMAN	sp|Q68CZ2|TENS3_HUMAN	0.0140255	0.131868
0.655443	0.428893	0.574538	0.552958	sp|Q9NPA3|M1IP1_HUMAN	sp|Q9NPA3|M1IP1_HUMAN	0.0140666	0.131868
0.114767	0.095587	0.145351	0.118568	sp|O00410|IPO5_HUMAN;sp|O60518|RNBP6_HUMAN	sp|O00410|IPO5_HUMAN	0.0146102	0.132318
-0.287941	-0.205264	-0.199669	-0.230958	sp|O43681|ASNA_HUMAN	sp|O43681|ASNA_HUMAN	0.0149262	0.132318
-0.225784	-0.149121	-0.214307	-0.196404	sp|O60437|PEPL_HUMAN	sp|O60437|PEPL_HUMAN	0.0144546	0.132318
0.140909	0.195726	0.136585	0.15774	sp|O75821|EIF3G_HUMAN	sp|O75821|EIF3G_HUMAN	0.0142496	0.132318
0.09815	0.0772429	0.119024	0.098139	sp|O94903|PROSC_HUMAN	sp|O94903|PROSC_HUMAN	0.0147703	0.132318
-0.139061	-0.21429	-0.193107	-0.182153	sp|P29372|3MG_HUMAN	sp|P29372|3MG_HUMAN	0.0147839	0.132318
0.208018	0.160017	0.13829	0.168775	sp|P35080|PROF2_HUMAN	sp|P35080|PROF2_HUMAN	0.0145721	0.132318
-0.261431	-0.169728	-0.227422	-0.219527	sp|P35611|ADDA_HUMAN;sp|P35612|ADDB_HUMAN	sp|P35611|ADDA_HUMAN	0.0145413	0.132318
-0.104325	-0.0687103	-0.0985673	-0.0905342	sp|P47755|CAZA2_HUMAN	sp|P47755|CAZA2_HUMAN	0.0145409	0.132318
-0.0949726	-0.0693611	-0.107368	-0.0905673	sp|P49327|FAS_HUMAN	sp|P49327|FAS_HUMAN	0.0149264	0.132318
0.238787	0.1644	0.172103	0.191763	sp|P54578|UBP14_HUMAN	sp|P54578|UBP14_HUMAN	0.0148305	0.132318
0.112633	0.0731348	0.101381	0.0957165	sp|Q01081|U2AF1_HUMAN;sp|Q8WU68|U2AF4_HUMAN	sp|Q01081|U2AF1_HUMAN;sp|Q8WU68|U2AF4_HUMAN	0.0147344	0.132318
0.0984196	0.0650208	0.0768327	0.080091	sp|Q14974|IMB1_HUMAN	sp|Q14974|IMB1_HUMAN	0.0145801	0.132318
-0.517689	-0.340587	-0.405987	-0.421421	sp|Q7Z422|SZRD1_HUMAN	sp|Q7Z422|SZRD1_HUMAN	0.0147212	0.132318
0.492007	0.513188	0.711054	0.572083	sp|Q9BUP3|HTAI2_HUMAN	sp|Q9BUP3|HTAI2_HUMAN	0.0145434	0.132318
-0.316205	-0.2932	-0.431987	-0.347131	sp|Q9BW04|SARG_HUMAN	sp|Q9BW04|SARG_HUMAN	0.0149625	0.132318
-0.0890678	-0.0728621	-0.110776	-0.0909019	sp|Q9HCC0|MCCB_HUMAN	sp|Q9HCC0|MCCB_HUMAN	0.0142862	0.132318
0.117163	0.14274	0.0922074	0.11737	sp|Q14CX7|NAA25_HUMAN	sp|Q14CX7|NAA25_HUMAN	0.0150989	0.133081
0.0892269	0.0787465	0.0574155	0.0751296	sp|P40227|TCPZ_HUMAN;sp|Q92526|TCPW_HUMAN	sp|P40227|TCPZ_HUMAN	0.0151676	0.133243
0.1149	0.0888201	0.0753272	0.0930158	sp|O15372|EIF3H_HUMAN	sp|O15372|EIF3H_HUMAN	0.0152367	0.133409
0.0817487	0.0568609	0.0575542	0.0653879	sp|P12268|IMDH2_HUMAN	sp|P12268|IMDH2_HUMAN	0.0153021	0.133541
-0.0983665	-0.0661706	-0.101211	-0.0885828	sp|P63261|ACTG_HUMAN	sp|P63261|ACTG_HUMAN	0.015711	0.135636
-0.194559	-0.184097	-0.126155	-0.16827	sp|Q00796|DHSO_HUMAN	sp|Q00796|DHSO_HUMAN	0.0156092	0.135636
0.0333701	0.0513026	0.0395595	0.0414107	sp|Q86UP2|KTN1_HUMAN	sp|Q86UP2|KTN1_HUMAN	0.0157467	0.135636
-0.262815	-0.236096	-0.355184	-0.284698	sp|Q9H4M9|EHD1_HUMAN	sp|Q9H4M9|EHD1_HUMAN	0.0156813	0.135636
-0.173498	-0.126454	-0.198742	-0.166232	sp|Q6UWP2|DHR11_HUMAN	sp|Q6UWP2|DHR11_HUMAN	0.0158513	0.136096
0.0629506	0.0749164	0.0972062	0.0783578	sp|P54259|ATN1_HUMAN	sp|P54259|ATN1_HUMAN	0.0160155	0.136621
0.141825	0.111565	0.17479	0.142727	sp|Q14671|PUM1_HUMAN	sp|Q14671|PUM1_HUMAN	0.0159713	0.136621
-0.1666	-0.20015	-0.258494	-0.208415	sp|P49757|NUMB_HUMAN;sp|Q9Y6R0|NUMBL_HUMAN	sp|P49757|NUMB_HUMAN	0.0161921	0.137685
-0.362214	-0.310969	-0.479271	-0.384151	sp|P13051|UNG_HUMAN	sp|P13051|UNG_HUMAN	0.0163982	0.137916
0.114367	0.0969364	0.14978	0.120361	sp|P14618|KPYM_HUMAN;sp|P30613|KPYR_HUMAN;REV__sp|O43572|AKA10_HUMAN	sp|P14618|KPYM_HUMAN	0.0162768	0.137916
0.0745054	0.0677764	0.102322	0.0815347	sp|P29692|EF1D_HUMAN	sp|P29692|EF1D_HUMAN	0.0164052	0.137916
-0.163494	-0.2041	-0.129687	-0.16576	sp|Q71UM5|RS27L_HUMAN	sp|Q71UM5|RS27L_HUMAN	0.0164272	0.137916
-0.161024	-0.103984	-0.156466	-0.140491	sp|O15446|RPA34_HUMAN	sp|O15446|RPA34_HUMAN	0.0165489	0.137953
-0.177604	-0.176332	-0.115551	-0.156496	sp|P34896|GLYC_HUMAN	sp|P34896|GLYC_HUMAN	0.0166916	0.137953
-0.0971932	-0.148065	-0.108488	-0.117915	sp|Q7KZ85|SPT6H_HUMAN	sp|Q7KZ85|SPT6H_HUMAN	0.016682	0.137953
0.510658	0.521754	0.337426	0.456613	sp|Q96P11|NSUN5_HUMAN;sp|Q63ZY6|NSN5C_HUMAN	sp|Q96P11|NSUN5_HUMAN	0.016657	0.137953
-0.101923	-0.085512	-0.13291	-0.106782	sp|Q96TA1|NIBL1_HUMAN	sp|Q96TA1|NIBL1_HUMAN	0.0165181	0.137953
0.0416635	0.0578315	0.0663992	0.055298	sp|P27348|1433T_HUMAN	sp|P27348|1433T_HUMAN	0.0167676	0.138092
-0.156145	-0.0999737	-0.119714	-0.125278	sp|Q9H0D6|XRN2_HUMAN	sp|Q9H0D6|XRN2_HUMAN	0.0168125	0.138092
-0.08804	-0.0552765	-0.0787007	-0.0740058	sp|P24928|RPB1_HUMAN	sp|P24928|RPB1_HUMAN	0.016901	0.138318
0.126973	0.162597	0.201885	0.163818	sp|P41223|BUD31_HUMAN	sp|P41223|BUD31_HUMAN	0.0169965	0.138318
-0.053329	-0.0724372	-0.0852671	-0.0703444	sp|Q00688|FKBP3_HUMAN	sp|Q00688|FKBP3_HUMAN	0.0169581	0.138318
-0.208311	-0.258874	-0.329885	-0.26569	sp|Q9UM54|MYO6_HUMAN	sp|Q9UM54|MYO6_HUMAN	0.0171606	0.139227
-0.0678632	-0.108923	-0.0945413	-0.0904425	sp|Q9UL46|PSME2_HUMAN	sp|Q9UL46|PSME2_HUMAN	0.017233	0.139387
-0.221909	-0.341172	-0.245899	-0.26966	sp|P19105|ML12A_HUMAN;sp|O14950|ML12B_HUMAN;sp|P24844|MYL9_HUMAN	sp|P19105|ML12A_HUMAN;sp|O14950|ML12B_HUMAN	0.0177568	0.140041
-0.402302	-0.254582	-0.387619	-0.348168	sp|P09467|F16P1_HUMAN	sp|P09467|F16P1_HUMAN	0.0177281	0.140041
-0.160556	-0.256097	-0.237507	-0.218053	sp|P24752|THIL_HUMAN	sp|P24752|THIL_HUMAN	0.0175168	0.140041
0.143263	0.0959919	0.152508	0.130588	sp|P55957|BID_HUMAN	sp|P55957|BID_HUMAN	0.0174938	0.140041
0.135535	0.185232	0.119688	0.146818	sp|P62273|RS29_HUMAN	sp|P62273|RS29_HUMAN	0.0176086	0.140041
-0.0777717	-0.0806676	-0.116113	-0.0915175	sp|Q14789|GOGB1_HUMAN	sp|Q14789|GOGB1_HUMAN	0.0176616	0.140041
-0.150065	-0.0928324	-0.132072	-0.12499	sp|Q6P1N0|C2D1A_HUMAN	sp|Q6P1N0|C2D1A_HUMAN	0.0177889	0.140041
-0.17041	-0.255253	-0.270782	-0.232149	sp|Q9NUQ6|SPS2L_HUMAN	sp|Q9NUQ6|SPS2L_HUMAN	0.0175797	0.140041
-0.051743	-0.0833857	-0.0695579	-0.0682289	sp|Q9NYF8|BCLF1_HUMAN	sp|Q9NYF8|BCLF1_HUMAN	0.0175458	0.140041
0.158208	0.13711	0.214249	0.169856	sp|P04083|ANXA1_HUMAN	sp|P04083|ANXA1_HUMAN	0.0178722	0.140179
-0.0839208	-0.107073	-0.0668353	-0.085943	sp|Q9UKM9|RALY_HUMAN	sp|Q9UKM9|RALY_HUMAN	0.017912	0.140179
-0.191211	-0.192612	-0.122523	-0.168782	sp|P25098|ARBK1_HUMAN;sp|P35626|ARBK2_HUMAN	sp|P25098|ARBK1_HUMAN	0.018272	0.14115
-0.11738	-0.0755808	-0.0846551	-0.0925388	sp|P43243|MATR3_HUMAN	sp|P43243|MATR3_HUMAN	0.0183021	0.14115
-0.0886229	-0.120137	-0.0764932	-0.0950845	sp|Q16204|CCDC6_HUMAN	sp|Q16204|CCDC6_HUMAN	0.0182023	0.14115
-0.123481	-0.0759305	-0.10118	-0.100197	sp|Q9NR45|SIAS_HUMAN	sp|Q9NR45|SIAS_HUMAN	0.0182784	0.14115
-0.412443	-0.442183	-0.629122	-0.494583	sp|Q9Y2Q3|GSTK1_HUMAN	sp|Q9Y2Q3|GSTK1_HUMAN	0.0182866	0.14115
0.0854246	0.116232	0.0739573	0.0918712	sp|P63165|SUMO1_HUMAN	sp|P63165|SUMO1_HUMAN	0.0183574	0.141166
-0.467813	-0.427382	-0.660065	-0.51842	sp|P16144|ITB4_HUMAN	sp|P16144|ITB4_HUMAN	0.0186355	0.142537
-0.149297	-0.166438	-0.232294	-0.182676	sp|Q92667|AKAP1_HUMAN	sp|Q92667|AKAP1_HUMAN	0.0186432	0.142537
0.191184	0.279174	0.184978	0.218445	sp|O15084|ANR28_HUMAN	sp|O15084|ANR28_HUMAN	0.0188425	0.142826
0.088413	0.0988237	0.137897	0.108378	sp|P09211|GSTP1_HUMAN	sp|P09211|GSTP1_HUMAN	0.0187733	0.142826
-0.0759305	-0.0562512	-0.0922325	-0.0748047	sp|Q01844|EWS_HUMAN	sp|Q01844|EWS_HUMAN	0.0187936	0.142826
0.254594	0.16221	0.182692	0.199832	sp|P07900|HS90A_HUMAN;sp|Q58FG0|HS905_HUMAN;sp|Q14568|HS902_HUMAN;sp|Q58FG1|HS904_HUMAN;sp|Q9NQH7|XPP3_HUMAN	sp|P07900|HS90A_HUMAN	0.0190891	0.143252
-0.17909	-0.192546	-0.275734	-0.21579	sp|P60660|MYL6_HUMAN;sp|P14649|MYL6B_HUMAN;sp|P05976|MYL1_HUMAN;sp|P08590|MYL3_HUMAN	sp|P60660|MYL6_HUMAN	0.0190567	0.143252
0.305679	0.218223	0.19497	0.239624	sp|Q99615|DNJC7_HUMAN	sp|Q99615|DNJC7_HUMAN	0.0192137	0.143252
0.177854	0.107822	0.156267	0.147314	sp|Q99661|KIF2C_HUMAN	sp|Q99661|KIF2C_HUMAN	0.0191897	0.143252
0.125783	0.0761487	0.104873	0.102268	sp|Q99832|TCPH_HUMAN	sp|Q99832|TCPH_HUMAN	0.0192227	0.143252
0.141825	0.175173	0.10675	0.14125	sp|Q9UBE0|SAE1_HUMAN	sp|Q9UBE0|SAE1_HUMAN	0.019003	0.143252
0.157044	0.103128	0.168514	0.142895	sp|Q8WU90|ZC3HF_HUMAN	sp|Q8WU90|ZC3HF_HUMAN	0.0193239	0.143391
-0.136474	-0.184015	-0.11466	-0.14505	sp|Q96AB3|ISOC2_HUMAN	sp|Q96AB3|ISOC2_HUMAN	0.0193494	0.143391
-0.0151409	-0.0240911	-0.0241204	-0.0211175	sp|O75116|ROCK2_HUMAN	sp|O75116|ROCK2_HUMAN	0.0194424	0.143679
-0.0910488	-0.07552	-0.0547219	-0.0737636	sp|P51858|HDGF_HUMAN;sp|Q9Y3E1|HDGR3_HUMAN	sp|P51858|HDGF_HUMAN	0.0197519	0.145561
-0.231515	-0.142242	-0.172831	-0.182196	sp|Q13885|TBB2A_HUMAN;sp|Q9BVA1|TBB2B_HUMAN	sp|Q13885|TBB2A_HUMAN;sp|Q9BVA1|TBB2B_HUMAN	0.020048	0.1471
-0.0785485	-0.112007	-0.131408	-0.107321	sp|Q96RP9|EFGM_HUMAN	sp|Q96RP9|EFGM_HUMAN	0.0200717	0.1471
-0.574992	-0.540065	-0.838125	-0.651061	sp|P37059|DHB2_HUMAN	sp|P37059|DHB2_HUMAN	0.0202465	0.147973
-0.0219215	-0.0352096	-0.0252064	-0.0274458	sp|P04632|CPNS1_HUMAN	sp|P04632|CPNS1_HUMAN	0.0205473	0.148448
-0.0953271	-0.0606531	-0.100561	-0.0855138	sp|P11766|ADHX_HUMAN	sp|P11766|ADHX_HUMAN	0.0207762	0.148448
-0.0610292	-0.0987373	-0.0995099	-0.0864255	sp|P29144|TPP2_HUMAN	sp|P29144|TPP2_HUMAN	0.0209186	0.148448
-0.217692	-0.268156	-0.358972	-0.281607	sp|P35579|MYH9_HUMAN;REV__sp|Q5T655|CC147_HUMAN;sp|Q9UKX3|MYH13_HUMAN;sp|P11055|MYH3_HUMAN	sp|P35579|MYH9_HUMAN	0.0208727	0.148448
-0.0809269	-0.0551416	-0.0514739	-0.0625141	sp|P35606|COPB2_HUMAN	sp|P35606|COPB2_HUMAN	0.0212762	0.148448
-0.252518	-0.167588	-0.280177	-0.233428	sp|P48637|GSHB_HUMAN	sp|P48637|GSHB_HUMAN	0.0204162	0.148448
0.0381553	0.0298416	0.0226164	0.0302044	sp|P54132|BLM_HUMAN	sp|P54132|BLM_HUMAN	0.0213855	0.148448
0.054779	0.0333701	0.0402613	0.0428035	sp|P62280|RS11_HUMAN	sp|P62280|RS11_HUMAN	0.0210457	0.148448
0.0639171	0.0433446	0.0738203	0.0603606	sp|Q15459|SF3A1_HUMAN	sp|Q15459|SF3A1_HUMAN	0.0214037	0.148448
-0.171628	-0.131613	-0.10245	-0.135231	sp|Q16740|CLPP_HUMAN	sp|Q16740|CLPP_HUMAN	0.0212872	0.148448
-0.319478	-0.391115	-0.232294	-0.314296	sp|Q2M2I8|AAK1_HUMAN;sp|Q9NSY1|BMP2K_HUMAN	sp|Q2M2I8|AAK1_HUMAN	0.0206871	0.148448
0.239642	0.369159	0.248049	0.285617	sp|Q7Z4S6|KI21A_HUMAN	sp|Q7Z4S6|KI21A_HUMAN	0.0207939	0.148448
-0.251745	-0.284335	-0.167264	-0.234448	sp|Q7Z6K5|ARPIN_HUMAN	sp|Q7Z6K5|ARPIN_HUMAN	0.0214307	0.148448
-0.155421	-0.111072	-0.187987	-0.151493	sp|Q92785|REQU_HUMAN	sp|Q92785|REQU_HUMAN	0.0209704	0.148448
-0.268295	-0.167005	-0.189203	-0.208168	sp|Q92817|EVPL_HUMAN	sp|Q92817|EVPL_HUMAN	0.0211169	0.148448
-0.0541676	-0.0454612	-0.0743347	-0.0579878	sp|Q9NR50|EI2BG_HUMAN	sp|Q9NR50|EI2BG_HUMAN	0.0210612	0.148448
0.13829	0.232292	0.187641	0.186075	sp|Q9NR56|MBNL1_HUMAN;sp|Q9NUK0|MBNL3_HUMAN	sp|Q9NR56|MBNL1_HUMAN	0.020629	0.148448
-0.102063	-0.151923	-0.0978415	-0.117276	sp|Q9NY33|DPP3_HUMAN	sp|Q9NY33|DPP3_HUMAN	0.0212324	0.148448
0.458172	0.406428	0.650397	0.504999	sp|Q9NYJ1|COA4_HUMAN	sp|Q9NYJ1|COA4_HUMAN	0.0209235	0.148448
-0.125447	-0.0784418	-0.0894209	-0.0977699	sp|Q9UKK3|PARP4_HUMAN	sp|Q9UKK3|PARP4_HUMAN	0.0204408	0.148448
-0.333807	-0.277219	-0.457435	-0.356154	sp|Q14451|GRB7_HUMAN	sp|Q14451|GRB7_HUMAN	0.0216004	0.148846
-0.269999	-0.441301	-0.443772	-0.385024	sp|Q96G23|CERS2_HUMAN	sp|Q96G23|CERS2_HUMAN	0.0215957	0.148846
-0.383548	-0.324112	-0.224216	-0.310625	sp|Q9BYK8|HELZ2_HUMAN	sp|Q9BYK8|HELZ2_HUMAN	0.0216714	0.148949
0.13014	0.0760118	0.110229	0.105461	sp|P78371|TCPB_HUMAN;REV__sp|Q9HCL0|PCD18_HUMAN	sp|P78371|TCPB_HUMAN	0.0217343	0.148995
-0.210262	-0.158607	-0.269269	-0.212713	sp|P26440|IVD_HUMAN	sp|P26440|IVD_HUMAN	0.02185	0.149402
-0.041432	-0.0655062	-0.0442854	-0.0504079	sp|P68104|EF1A1_HUMAN;sp|Q5VTE0|EF1A3_HUMAN	sp|P68104|EF1A1_HUMAN;sp|Q5VTE0|EF1A3_HUMAN	0.021951	0.149416
-0.176104	-0.182213	-0.108861	-0.155726	sp|Q9NQR4|NIT2_HUMAN	sp|Q9NQR4|NIT2_HUMAN	0.022021	0.149416
0.147046	0.12618	0.206643	0.159956	sp|Q9Y2A7|NCKP1_HUMAN;sp|P55160|NCKPL_HUMAN	sp|Q9Y2A7|NCKP1_HUMAN	0.0219696	0.149416
0.235604	0.172103	0.29537	0.234359	sp|O75312|ZPR1_HUMAN	sp|O75312|ZPR1_HUMAN	0.0222928	0.149695
1.15627	0.701061	1.16292	1.00675	sp|P08243|ASNS_HUMAN	sp|P08243|ASNS_HUMAN	0.0222851	0.149695
-0.237337	-0.2001	-0.137632	-0.19169	sp|P49748|ACADV_HUMAN	sp|P49748|ACADV_HUMAN	0.0222604	0.149695
-0.393463	-0.269843	-0.46546	-0.376255	sp|Q15155|NOMO1_HUMAN;sp|P69849|NOMO3_HUMAN;sp|Q5JPE7|NOMO2_HUMAN	sp|Q15155|NOMO1_HUMAN;sp|P69849|NOMO3_HUMAN;sp|Q5JPE7|NOMO2_HUMAN	0.0222807	0.149695
-0.0834164	-0.0489942	-0.0641329	-0.0655145	sp|Q9HB07|MYG1_HUMAN	sp|Q9HB07|MYG1_HUMAN	0.0223443	0.149695
-0.444557	-0.370396	-0.616282	-0.477078	sp|P23229|ITA6_HUMAN	sp|P23229|ITA6_HUMAN	0.0225142	0.149878
-0.320216	-0.270208	-0.447997	-0.34614	sp|P30038|AL4A1_HUMAN	sp|P30038|AL4A1_HUMAN	0.0225975	0.149878
-0.149457	-0.148465	-0.229568	-0.17583	sp|P35270|SPRE_HUMAN	sp|P35270|SPRE_HUMAN	0.0225671	0.149878
-0.0607583	-0.0351652	-0.0505473	-0.0488236	sp|Q15365|PCBP1_HUMAN	sp|Q15365|PCBP1_HUMAN	0.0224321	0.149878
0.265797	0.162726	0.274888	0.23447	sp|O43865|SAHH2_HUMAN	sp|O43865|SAHH2_HUMAN	0.0227327	0.150399
-0.245266	-0.422153	-0.386582	-0.351334	sp|P15428|PGDH_HUMAN	sp|P15428|PGDH_HUMAN	0.0228334	0.150689
-0.11196	-0.191261	-0.144457	-0.149226	sp|Q9Y399|RT02_HUMAN	sp|Q9Y399|RT02_HUMAN	0.0229721	0.151228
0.121546	0.120219	0.187388	0.143051	sp|P06744|G6PI_HUMAN	sp|P06744|G6PI_HUMAN	0.02319	0.151472
0.13606	0.147828	0.219091	0.16766	sp|P31689|DNJA1_HUMAN	sp|P31689|DNJA1_HUMAN	0.0231096	0.151472
0.174534	0.100709	0.15782	0.144354	sp|P49773|HINT1_HUMAN	sp|P49773|HINT1_HUMAN	0.0231424	0.151472
0.134747	0.196607	0.120352	0.150569	sp|P52789|HXK2_HUMAN	sp|P52789|HXK2_HUMAN	0.0232946	0.151472
0.0425042	0.041243	0.0250288	0.0362587	sp|Q15046|SYK_HUMAN	sp|Q15046|SYK_HUMAN	0.0232452	0.151472
-0.156097	-0.0960671	-0.106017	-0.119393	sp|P37802|TAGL2_HUMAN	sp|P37802|TAGL2_HUMAN	0.0233597	0.151524
0.108759	0.107286	0.169668	0.128571	sp|Q99613|EIF3C_HUMAN;sp|B5ME19|EIFCL_HUMAN	sp|Q99613|EIF3C_HUMAN;sp|B5ME19|EIFCL_HUMAN	0.0246149	0.151545
-0.455495	-0.539939	-0.762975	-0.586136	sp|O00468|AGRIN_HUMAN	sp|O00468|AGRIN_HUMAN	0.0236216	0.151545
0.233275	0.143263	0.158466	0.178335	sp|O95433|AHSA1_HUMAN	sp|O95433|AHSA1_HUMAN	0.0234793	0.151545
0.23131	0.176067	0.133169	0.180182	sp|O95747|OXSR1_HUMAN	sp|O95747|OXSR1_HUMAN	0.0239632	0.151545
0.176833	0.295135	0.206518	0.226162	sp|P00441|SODC_HUMAN	sp|P00441|SODC_HUMAN	0.0238094	0.151545
0.146004	0.0941009	0.166201	0.135435	sp|P12004|PCNA_HUMAN	sp|P12004|PCNA_HUMAN	0.0242296	0.151545
0.0824301	0.137504	0.0947765	0.104903	sp|P12270|TPR_HUMAN	sp|P12270|TPR_HUMAN	0.0243766	0.151545
-0.138251	-0.216568	-0.241936	-0.198918	sp|P13489|RINI_HUMAN	sp|P13489|RINI_HUMAN	0.0237367	0.151545
-0.0625501	-0.0956662	-0.0601716	-0.072796	sp|P19387|RPB3_HUMAN	sp|P19387|RPB3_HUMAN	0.0238809	0.151545
0.116764	0.168642	0.207143	0.164183	sp|P30405|PPIF_HUMAN	sp|P30405|PPIF_HUMAN	0.0245054	0.151545
-0.215379	-0.337503	-0.218128	-0.257003	sp|P46109|CRKL_HUMAN	sp|P46109|CRKL_HUMAN	0.0236691	0.151545
0.0590784	0.0970714	0.0662615	0.0741371	sp|Q12874|SF3A3_HUMAN	sp|Q12874|SF3A3_HUMAN	0.0238271	0.151545
-0.285689	-0.271409	-0.164901	-0.240666	sp|Q13938|CAYP1_HUMAN	sp|Q13938|CAYP1_HUMAN	0.0241656	0.151545
-0.471969	-0.266368	-0.415365	-0.384567	sp|Q16698|DECR_HUMAN	sp|Q16698|DECR_HUMAN	0.0244923	0.151545
-0.0848692	-0.0826217	-0.0492031	-0.0722314	sp|Q16763|UBE2S_HUMAN	sp|Q16763|UBE2S_HUMAN	0.0245559	0.151545
-0.0224197	-0.0298974	-0.0392956	-0.0305375	sp|Q16864|VATF_HUMAN	sp|Q16864|VATF_HUMAN	0.0246196	0.151545
0.117828	0.1333	0.0754641	0.108864	sp|Q7Z417|NUFP2_HUMAN	sp|Q7Z417|NUFP2_HUMAN	0.0243003	0.151545
-0.087718	-0.078518	-0.0498302	-0.0720221	sp|Q86VP6|CAND1_HUMAN;sp|O75155|CAND2_HUMAN	sp|Q86VP6|CAND1_HUMAN	0.0241884	0.151545
-0.211081	-0.143022	-0.12975	-0.161284	sp|Q8N6R0|MET13_HUMAN	sp|Q8N6R0|MET13_HUMAN	0.0235379	0.151545
-0.0677423	-0.0395179	-0.0493076	-0.0521893	sp|Q9H223|EHD4_HUMAN	sp|Q9H223|EHD4_HUMAN	0.0242253	0.151545
-0.157576	-0.174133	-0.0990927	-0.143601	sp|Q9H910|HN1L_HUMAN	sp|Q9H910|HN1L_HUMAN	0.0242151	0.151545
0.279174	0.210638	0.366364	0.285392	sp|Q9UPY8|MARE3_HUMAN	sp|Q9UPY8|MARE3_HUMAN	0.0240352	0.151545
-0.191969	-0.331608	-0.323227	-0.282268	sp|P62328|TYB4_HUMAN	sp|P62328|TYB4_HUMAN	0.0247112	0.151756
-0.0566112	-0.0344411	-0.0377249	-0.0429257	sp|P68371|TBB4B_HUMAN;sp|P04350|TBB4A_HUMAN;sp|Q3ZCM7|TBB8_HUMAN	sp|P68371|TBB4B_HUMAN;sp|P04350|TBB4A_HUMAN	0.0249343	0.152773
0.339707	0.259664	0.455018	0.351463	sp|P22676|CALB2_HUMAN;sp|P05937|CALB1_HUMAN	sp|P22676|CALB2_HUMAN	0.0250515	0.152858
0.185867	0.132511	0.23585	0.184742	sp|P54577|SYYC_HUMAN	sp|P54577|SYYC_HUMAN	0.0251053	0.152858
-0.348262	-0.357714	-0.556839	-0.420938	sp|Q9UBR2|CATZ_HUMAN	sp|Q9UBR2|CATZ_HUMAN	0.025121	0.152858
-0.33878	-0.19441	-0.328435	-0.287208	sp|P53992|SC24C_HUMAN	sp|P53992|SC24C_HUMAN	0.0252198	0.152865
-0.142863	-0.123214	-0.0796915	-0.115256	sp|Q9H444|CHM4B_HUMAN	sp|Q9H444|CHM4B_HUMAN	0.0252374	0.152865
-0.13976	-0.250577	-0.219203	-0.20318	sp|Q13153|PAK1_HUMAN	sp|Q13153|PAK1_HUMAN	0.025347	0.153179
-0.0849152	-0.140953	-0.093956	-0.106608	sp|P35568|IRS1_HUMAN	sp|P35568|IRS1_HUMAN	0.0255337	0.153549
-0.280545	-0.453656	-0.502382	-0.412195	sp|P49419|AL7A1_HUMAN	sp|P49419|AL7A1_HUMAN	0.0256452	0.153549
0.195221	0.116631	0.131326	0.147726	sp|P60174|TPIS_HUMAN	sp|P60174|TPIS_HUMAN	0.0256453	0.153549
0.0912598	0.0742315	0.0507454	0.0720789	sp|P62899|RL31_HUMAN	sp|P62899|RL31_HUMAN	0.0255384	0.153549
-0.177816	-0.165548	-0.0999891	-0.147784	sp|Q9NZN8|CNOT2_HUMAN	sp|Q9NZN8|CNOT2_HUMAN	0.0256976	0.153549
-0.102233	-0.168528	-0.110417	-0.127059	sp|O95336|6PGL_HUMAN	sp|O95336|6PGL_HUMAN	0.0259307	0.154109
-0.118132	-0.0654608	-0.104496	-0.0960295	sp|Q9P2I0|CPSF2_HUMAN	sp|Q9P2I0|CPSF2_HUMAN	0.0259656	0.154109
-0.117725	-0.169161	-0.0985673	-0.128484	sp|Q9Y5X3|SNX5_HUMAN	sp|Q9Y5X3|SNX5_HUMAN	0.0258697	0.154109
0.0935602	0.0652966	0.117828	0.0922283	sp|Q04323|UBXN1_HUMAN	sp|Q04323|UBXN1_HUMAN	0.0260341	0.154171
-0.60821	-0.430548	-0.349952	-0.462904	sp|Q96C23|GALM_HUMAN	sp|Q96C23|GALM_HUMAN	0.0261012	0.154224
-0.172522	-0.148497	-0.0948032	-0.138607	sp|P07355|ANXA2_HUMAN;sp|A6NMY6|AXA2L_HUMAN	sp|P07355|ANXA2_HUMAN;sp|A6NMY6|AXA2L_HUMAN	0.02639	0.155584
0.0669503	0.10541	0.0650208	0.079127	sp|Q15785|TOM34_HUMAN	sp|Q15785|TOM34_HUMAN	0.0265372	0.155759
-0.289457	-0.303721	-0.47341	-0.355529	sp|Q92804|RBP56_HUMAN	sp|Q92804|RBP56_HUMAN	0.0265239	0.155759
-0.231549	-0.168512	-0.30365	-0.23457	sp|O75396|SC22B_HUMAN	sp|O75396|SC22B_HUMAN	0.0265998	0.155782
0.228603	0.145482	0.139993	0.171359	sp|P60900|PSA6_HUMAN	sp|P60900|PSA6_HUMAN	0.0268616	0.155938
-0.19588	-0.33856	-0.347858	-0.2941	sp|Q01658|NC2B_HUMAN	sp|Q01658|NC2B_HUMAN	0.0268455	0.155938
-0.149233	-0.0828203	-0.112755	-0.114936	sp|Q14155|ARHG7_HUMAN;sp|Q15052|ARHG6_HUMAN	sp|Q14155|ARHG7_HUMAN;sp|Q15052|ARHG6_HUMAN	0.026796	0.155938
-0.190602	-0.241219	-0.132388	-0.18807	sp|Q3LXA3|DHAK_HUMAN	sp|Q3LXA3|DHAK_HUMAN	0.0268308	0.155938
-0.503589	-0.355129	-0.646857	-0.501858	sp|O75489|NDUS3_HUMAN	sp|O75489|NDUS3_HUMAN	0.0270254	0.155989
-0.0658685	-0.0410756	-0.0753072	-0.0607504	sp|P61326|MGN_HUMAN	sp|P61326|MGN_HUMAN	0.0270913	0.155989
-0.0582777	-0.0998346	-0.104434	-0.0875153	sp|Q9BQ67|GRWD1_HUMAN	sp|Q9BQ67|GRWD1_HUMAN	0.0269993	0.155989
-0.269078	-0.152885	-0.189516	-0.203826	sp|Q9H2D6|TARA_HUMAN	sp|Q9H2D6|TARA_HUMAN	0.0271644	0.155989
0.12618	0.231801	0.190552	0.182844	sp|Q9Y4B6|VPRBP_HUMAN	sp|Q9Y4B6|VPRBP_HUMAN	0.0271079	0.155989
-0.232854	-0.188743	-0.126486	-0.182694	sp|Q13243|SRSF5_HUMAN	sp|Q13243|SRSF5_HUMAN	0.0273571	0.156757
-0.116395	-0.0628816	-0.0959129	-0.0917298	sp|O00170|AIP_HUMAN	sp|O00170|AIP_HUMAN	0.027687	0.158051
-0.167199	-0.0979032	-0.110667	-0.125256	sp|P50995|ANX11_HUMAN	sp|P50995|ANX11_HUMAN	0.0277022	0.158051
-0.203685	-0.291239	-0.164577	-0.219834	sp|O15511|ARPC5_HUMAN	sp|O15511|ARPC5_HUMAN	0.0278089	0.15832
-0.114254	-0.195682	-0.128062	-0.145999	sp|P06703|S10A6_HUMAN	sp|P06703|S10A6_HUMAN	0.0284351	0.158895
-0.084961	-0.107446	-0.0579773	-0.0834614	sp|P40925|MDHC_HUMAN	sp|P40925|MDHC_HUMAN	0.0281237	0.158895
-0.0668655	-0.0402298	-0.0747753	-0.0606235	sp|P51452|DUS3_HUMAN	sp|P51452|DUS3_HUMAN	0.0284481	0.158895
-0.274669	-0.172571	-0.322523	-0.256588	sp|P61224|RAP1B_HUMAN;sp|A6NIZ1|RP1BL_HUMAN	sp|P61224|RAP1B_HUMAN;sp|A6NIZ1|RP1BL_HUMAN	0.0284415	0.158895
-0.153992	-0.0828203	-0.134635	-0.123816	sp|Q05519|SRS11_HUMAN	sp|Q05519|SRS11_HUMAN	0.028204	0.158895
0.139208	0.137635	0.0773797	0.118074	sp|Q8TDW7|FAT3_HUMAN	sp|Q8TDW7|FAT3_HUMAN	0.0284491	0.158895
-0.070815	-0.0424865	-0.0787922	-0.0640313	sp|Q99439|CNN2_HUMAN;sp|Q15417|CNN3_HUMAN	sp|Q99439|CNN2_HUMAN	0.0283444	0.158895
0.212134	0.346418	0.214498	0.257683	sp|Q9HAV4|XPO5_HUMAN	sp|Q9HAV4|XPO5_HUMAN	0.0283954	0.158895
0.0464211	0.0633648	0.0347792	0.0481884	sp|Q9Y5V0|ZN706_HUMAN	sp|Q9Y5V0|ZN706_HUMAN	0.0284031	0.158895
-0.204432	-0.109234	-0.17371	-0.162459	sp|Q9NSE4|SYIM_HUMAN	sp|Q9NSE4|SYIM_HUMAN	0.0285434	0.159088
-0.168966	-0.125777	-0.230008	-0.174917	sp|P22059|OSBP1_HUMAN;sp|Q969R2|OSBP2_HUMAN	sp|P22059|OSBP1_HUMAN	0.0286036	0.159089
0.230203	0.241352	0.131721	0.201092	sp|Q13948|CASP_HUMAN;sp|O14529|CUX2_HUMAN	sp|Q13948|CASP_HUMAN	0.0287209	0.159407
0.210638	0.32239	0.186754	0.239927	sp|A6NHR9|SMHD1_HUMAN	sp|A6NHR9|SMHD1_HUMAN	0.0290417	0.159829
0.107286	0.147958	0.0805212	0.111922	sp|O43660|PLRG1_HUMAN	sp|O43660|PLRG1_HUMAN	0.0293392	0.159829
-0.0742891	-0.11541	-0.0673492	-0.0856827	sp|O75083|WDR1_HUMAN	sp|O75083|WDR1_HUMAN	0.0292994	0.159829
0.0535284	0.028852	0.0404014	0.0409273	sp|P17987|TCPA_HUMAN	sp|P17987|TCPA_HUMAN	0.0290211	0.159829
0.210264	0.154454	0.285106	0.216608	sp|P28066|PSA5_HUMAN	sp|P28066|PSA5_HUMAN	0.029202	0.159829
-0.362251	-0.292687	-0.523255	-0.392731	sp|Q13586|STIM1_HUMAN	sp|Q13586|STIM1_HUMAN	0.0289236	0.159829
-0.17145	-0.116927	-0.0962984	-0.128225	sp|Q8N684|CPSF7_HUMAN	sp|Q8N684|CPSF7_HUMAN	0.0292324	0.159829
-0.195599	-0.104542	-0.150994	-0.150378	sp|Q8WZA9|IRGQ_HUMAN	sp|Q8WZA9|IRGQ_HUMAN	0.0292257	0.159829
-0.273866	-0.479452	-0.503364	-0.418894	sp|Q9UHA4|LTOR3_HUMAN	sp|Q9UHA4|LTOR3_HUMAN	0.028932	0.159829
0.219834	0.139731	0.264597	0.208054	sp|Q9Y696|CLIC4_HUMAN	sp|Q9Y696|CLIC4_HUMAN	0.0294621	0.16017
0.0968015	0.0604624	0.114767	0.0906769	sp|P08238|HS90B_HUMAN;sp|Q58FF7|H90B3_HUMAN;sp|Q58FF8|H90B2_HUMAN;sp|Q58FF6|H90B4_HUMAN	sp|P08238|HS90B_HUMAN	0.0296551	0.160728
-0.0499796	-0.0471744	-0.0796457	-0.0589332	sp|Q13242|SRSF9_HUMAN	sp|Q13242|SRSF9_HUMAN	0.0296924	0.160728
-0.324907	-0.339509	-0.183081	-0.282499	sp|Q96S19|CP013_HUMAN	sp|Q96S19|CP013_HUMAN	0.0297984	0.160728
-0.18774	-0.114285	-0.114176	-0.138734	sp|Q9UNZ2|NSF1C_HUMAN	sp|Q9UNZ2|NSF1C_HUMAN	0.0298071	0.160728
-0.404955	-0.381649	-0.646202	-0.477602	sp|O00192|ARVC_HUMAN	sp|O00192|ARVC_HUMAN	0.0299518	0.160855
-0.763979	-0.455792	-0.47349	-0.56442	sp|Q14573|ITPR3_HUMAN	sp|Q14573|ITPR3_HUMAN	0.029934	0.160855
0.0966667	0.140386	0.182565	0.139873	sp|Q8WUI4|HDAC7_HUMAN	sp|Q8WUI4|HDAC7_HUMAN	0.0300235	0.160914
0.120086	0.0629506	0.106214	0.0964171	sp|Q9Y230|RUVB2_HUMAN	sp|Q9Y230|RUVB2_HUMAN	0.0304002	0.162604
-0.246995	-0.239208	-0.402607	-0.29627	sp|P20339|RAB5A_HUMAN	sp|P20339|RAB5A_HUMAN	0.0307814	0.164067
-0.307109	-0.159847	-0.26734	-0.244765	sp|Q16836|HCDH_HUMAN	sp|Q16836|HCDH_HUMAN	0.0308069	0.164067
-0.51837	-0.421689	-0.765057	-0.568372	sp|Q4KMP7|TB10B_HUMAN	sp|Q4KMP7|TB10B_HUMAN	0.0308592	0.164067
0.408929	0.338567	0.610606	0.452701	sp|O43592|XPOT_HUMAN	sp|O43592|XPOT_HUMAN	0.0309328	0.16413
0.0604624	0.0597706	0.032524	0.050919	sp|P46779|RL28_HUMAN	sp|P46779|RL28_HUMAN	0.0311265	0.164526
0.122341	0.236707	0.1956	0.184883	sp|Q5C9Z4|NOM1_HUMAN	sp|Q5C9Z4|NOM1_HUMAN	0.0312035	0.164526
-0.109468	-0.156563	-0.208644	-0.158225	sp|Q9P227|RHG23_HUMAN	sp|Q9P227|RHG23_HUMAN	0.0312408	0.164526
-0.201477	-0.195963	-0.10743	-0.16829	sp|Q9Y4Z0|LSM4_HUMAN	sp|Q9Y4Z0|LSM4_HUMAN	0.0312557	0.164526
0.383386	0.368489	0.203013	0.318296	sp|P49790|NU153_HUMAN	sp|P49790|NU153_HUMAN	0.031431	0.165122
0.331361	0.341303	0.18053	0.284398	sp|O43815|STRN_HUMAN	sp|O43815|STRN_HUMAN	0.0318586	0.166388
0.295018	0.300768	0.498251	0.364679	sp|P52732|KIF11_HUMAN	sp|P52732|KIF11_HUMAN	0.0319596	0.166388
-0.241594	-0.13005	-0.244189	-0.205278	sp|Q12888|TP53B_HUMAN	sp|Q12888|TP53B_HUMAN	0.0319856	0.166388
0.214995	0.391438	0.260146	0.28886	sp|Q8TE67|ES8L3_HUMAN	sp|Q8TE67|ES8L3_HUMAN	0.0319621	0.166388
0.139208	0.261952	0.18574	0.195633	sp|Q9NW64|RBM22_HUMAN	sp|Q9NW64|RBM22_HUMAN	0.0318548	0.166388
-0.0647666	-0.114691	-0.0730442	-0.0841673	sp|P49642|PRI1_HUMAN	sp|P49642|PRI1_HUMAN	0.0320742	0.166522
-0.0473533	-0.0618422	-0.0888376	-0.066011	sp|P12429|ANXA3_HUMAN	sp|P12429|ANXA3_HUMAN	0.0322763	0.166594
-0.345454	-0.307769	-0.544393	-0.399205	sp|P14923|PLAK_HUMAN	sp|P14923|PLAK_HUMAN	0.0321869	0.166594
0.107152	0.0740944	0.143002	0.108083	sp|P50502|F10A1_HUMAN;sp|Q8IZP2|ST134_HUMAN;sp|Q8NFI4|F10A5_HUMAN	sp|P50502|F10A1_HUMAN;sp|Q8IZP2|ST134_HUMAN;sp|Q8NFI4|F10A5_HUMAN	0.0322591	0.166594
-0.222279	-0.408359	-0.426373	-0.352337	sp|O00401|WASL_HUMAN	sp|O00401|WASL_HUMAN	0.032614	0.166747
-0.115941	-0.14213	-0.214006	-0.157359	sp|O60783|RT14_HUMAN	sp|O60783|RT14_HUMAN	0.032997	0.166747
0.130667	0.103263	0.192699	0.14221	sp|P06733|ENOA_HUMAN	sp|P06733|ENOA_HUMAN	0.0329083	0.166747
0.139862	0.0734089	0.136323	0.116531	sp|P07195|LDHB_HUMAN;sp|P07864|LDHC_HUMAN	sp|P07195|LDHB_HUMAN	0.0326405	0.166747
-0.518102	-0.542332	-0.893142	-0.651192	sp|P12074|CX6A1_HUMAN	sp|P12074|CX6A1_HUMAN	0.032927	0.166747
-0.248434	-0.371814	-0.485014	-0.368421	sp|P61626|LYSC_HUMAN	sp|P61626|LYSC_HUMAN	0.0327066	0.166747
0.167358	0.0951818	0.187007	0.149849	sp|P61927|RL37_HUMAN	sp|P61927|RL37_HUMAN	0.0329974	0.166747
0.0261627	0.0298416	0.0468402	0.0342815	sp|P62277|RS13_HUMAN	sp|P62277|RS13_HUMAN	0.0328215	0.166747
0.115965	0.0781998	0.152768	0.115644	sp|Q13200|PSMD2_HUMAN	sp|Q13200|PSMD2_HUMAN	0.0329467	0.166747
0.100574	0.135009	0.0694272	0.10167	sp|Q13907|IDI1_HUMAN;sp|Q9BXS1|IDI2_HUMAN	sp|Q13907|IDI1_HUMAN	0.0329951	0.166747
0.127897	0.141825	0.226139	0.165287	sp|Q99543|DNJC2_HUMAN	sp|Q99543|DNJC2_HUMAN	0.0327903	0.166747
-0.118586	-0.206329	-0.126266	-0.150393	sp|Q8N257|H2B3B_HUMAN	sp|Q8N257|H2B3B_HUMAN	0.0330825	0.166779
0.13829	0.183582	0.262794	0.194889	sp|Q9UNI6|DUS12_HUMAN	sp|Q9UNI6|DUS12_HUMAN	0.0331296	0.166779
0.0863761	0.0657101	0.0440444	0.0653769	sp|P49207|RL34_HUMAN	sp|P49207|RL34_HUMAN	0.0332138	0.166887
0.0640551	0.123799	0.119688	0.102514	sp|O43290|SNUT1_HUMAN	sp|O43290|SNUT1_HUMAN	0.0335523	0.168202
-0.431015	-0.309663	-0.222549	-0.321076	sp|P20936|RASA1_HUMAN	sp|P20936|RASA1_HUMAN	0.0336658	0.168202
-0.312796	-0.257028	-0.475635	-0.348486	sp|Q9H4G0|E41L1_HUMAN	sp|Q9H4G0|E41L1_HUMAN	0.0336381	0.168202
-0.302813	-0.235093	-0.152693	-0.2302	sp|P16949|STMN1_HUMAN;sp|Q93045|STMN2_HUMAN	sp|P16949|STMN1_HUMAN	0.0337625	0.168368
-0.344776	-0.547805	-0.687428	-0.52667	sp|O95994|AGR2_HUMAN;sp|Q8TD06|AGR3_HUMAN	sp|O95994|AGR2_HUMAN	0.0338737	0.168406
-0.158574	-0.0811711	-0.115707	-0.118484	sp|Q9H9H4|VP37B_HUMAN	sp|Q9H9H4|VP37B_HUMAN	0.033897	0.168406
-0.302849	-0.152612	-0.230533	-0.228665	sp|Q01970|PLCB3_HUMAN	sp|Q01970|PLCB3_HUMAN	0.0341561	0.168718
-0.0572115	-0.0572715	-0.0974401	-0.0706411	sp|Q99714|HCD2_HUMAN	sp|Q99714|HCD2_HUMAN	0.0341481	0.168718
-0.148433	-0.163187	-0.264443	-0.192021	sp|Q9H0U4|RAB1B_HUMAN;sp|Q92928|RAB1C_HUMAN	sp|Q9H0U4|RAB1B_HUMAN;sp|Q92928|RAB1C_HUMAN	0.0342143	0.168718
-0.195418	-0.253945	-0.372132	-0.273832	sp|Q9H3P7|GCP60_HUMAN	sp|Q9H3P7|GCP60_HUMAN	0.034187	0.168718
0.0568609	0.0480967	0.0282862	0.0444146	sp|P11940|PABP1_HUMAN;sp|Q9H361|PABP3_HUMAN;sp|Q4VXU2|PAP1L_HUMAN;sp|Q5JQF8|PAP1M_HUMAN;sp|Q96DU9|PABP5_HUMAN	sp|P11940|PABP1_HUMAN	0.0343561	0.168871
-0.250045	-0.311077	-0.46947	-0.343531	sp|Q86WA6|BPHL_HUMAN	sp|Q86WA6|BPHL_HUMAN	0.0343725	0.168871
-0.0442259	-0.0509956	-0.0253826	-0.0402014	sp|P47914|RL29_HUMAN	sp|P47914|RL29_HUMAN	0.0344647	0.169011
-0.236538	-0.160476	-0.3182	-0.238404	sp|O15231|ZN185_HUMAN	sp|O15231|ZN185_HUMAN	0.0346066	0.169169
-0.106824	-0.215664	-0.18007	-0.167519	sp|P42224|STAT1_HUMAN	sp|P42224|STAT1_HUMAN	0.0346883	0.169169
-0.389035	-0.200515	-0.383981	-0.32451	sp|Q8N3D4|EH1L1_HUMAN	sp|Q8N3D4|EH1L1_HUMAN	0.0346343	0.169169
0.090447	0.090718	0.0468402	0.0760018	sp|O00429|DNM1L_HUMAN	sp|O00429|DNM1L_HUMAN	0.0348916	0.169702
0.0769695	0.144568	0.152248	0.124595	sp|Q92615|LAR4B_HUMAN	sp|Q92615|LAR4B_HUMAN	0.0349255	0.169702
0.081885	0.0683268	0.0404014	0.0635377	sp|O14618|CCS_HUMAN	sp|O14618|CCS_HUMAN	0.0350143	0.169759
-0.276205	-0.253687	-0.456761	-0.328885	sp|O60716|CTND1_HUMAN	sp|O60716|CTND1_HUMAN	0.036129	0.169759
-0.244907	-0.33712	-0.482311	-0.354779	sp|P00387|NB5R3_HUMAN	sp|P00387|NB5R3_HUMAN	0.0359034	0.169759
-0.150161	-0.110776	-0.217491	-0.159476	sp|P07954|FUMH_HUMAN	sp|P07954|FUMH_HUMAN	0.0361129	0.169759
-0.380859	-0.507439	-0.739926	-0.542742	sp|P15586|GNS_HUMAN	sp|P15586|GNS_HUMAN	0.0355428	0.169759
-0.263577	-0.455891	-0.540044	-0.419837	sp|P22307|NLTP_HUMAN	sp|P22307|NLTP_HUMAN	0.0359446	0.169759
-0.148657	-0.0814458	-0.164707	-0.131603	sp|P35244|RFA3_HUMAN	sp|P35244|RFA3_HUMAN	0.0355624	0.169759
-0.0561461	-0.0482183	-0.0274691	-0.0439445	sp|P35249|RFC4_HUMAN	sp|P35249|RFC4_HUMAN	0.0358304	0.169759
-0.147442	-0.11157	-0.216485	-0.158499	sp|P51148|RAB5C_HUMAN	sp|P51148|RAB5C_HUMAN	0.0357194	0.169759
0.0781998	0.125254	0.159112	0.120856	sp|P60228|EIF3E_HUMAN	sp|P60228|EIF3E_HUMAN	0.035679	0.169759
0.14496	0.269751	0.290778	0.235163	sp|P68366|TBA4A_HUMAN	sp|P68366|TBA4A_HUMAN	0.0354686	0.169759
-0.0872582	-0.141589	-0.0773911	-0.10208	sp|Q13561|DCTN2_HUMAN	sp|Q13561|DCTN2_HUMAN	0.0361689	0.169759
-0.217642	-0.108674	-0.162363	-0.162893	sp|Q15019|SEPT2_HUMAN	sp|Q15019|SEPT2_HUMAN	0.0353295	0.169759
-0.211849	-0.213504	-0.109265	-0.178206	sp|Q6NZY7|BORG3_HUMAN	sp|Q6NZY7|BORG3_HUMAN	0.0354446	0.169759
-0.23834	-0.132135	-0.269251	-0.213242	sp|Q96CM8|ACSF2_HUMAN	sp|Q96CM8|ACSF2_HUMAN	0.0358891	0.169759
0.0766959	0.0719	0.128029	0.0922084	sp|Q96I25|SPF45_HUMAN	sp|Q96I25|SPF45_HUMAN	0.0359217	0.169759
-0.120388	-0.220497	-0.136395	-0.159093	sp|Q99584|S10AD_HUMAN	sp|Q99584|S10AD_HUMAN	0.0360384	0.169759
0.272023	0.133432	0.232292	0.212583	sp|Q9NUQ8|ABCF3_HUMAN	sp|Q9NUQ8|ABCF3_HUMAN	0.0355753	0.169759
-0.277761	-0.569308	-0.45906	-0.435376	sp|Q9NYU2|UGGG1_HUMAN	sp|Q9NYU2|UGGG1_HUMAN	0.0360596	0.169759
-0.493784	-0.24214	-0.379414	-0.371779	sp|Q9UNF1|MAGD2_HUMAN;sp|Q12816|TROP_HUMAN	sp|Q9UNF1|MAGD2_HUMAN	0.036217	0.169759
-0.113239	-0.232193	-0.212317	-0.185916	sp|O14828|SCAM3_HUMAN	sp|O14828|SCAM3_HUMAN	0.0369964	0.169827
-0.391607	-0.257821	-0.528761	-0.39273	sp|O76024|WFS1_HUMAN	sp|O76024|WFS1_HUMAN	0.0374502	0.169827
0.0897694	0.0596321	0.122474	0.0906252	sp|P04406|G3P_HUMAN;sp|O14556|G3PT_HUMAN	sp|P04406|G3P_HUMAN	0.0378318	0.169827
-0.329377	-0.369464	-0.603424	-0.434088	sp|P07858|CATB_HUMAN	sp|P07858|CATB_HUMAN	0.0366376	0.169827
0.0908535	0.0812032	0.0436244	0.0718937	sp|P09496|CLCA_HUMAN;sp|Q0IIM8|TBC8B_HUMAN	sp|P09496|CLCA_HUMAN	0.0378875	0.169827
-0.225818	-0.107399	-0.183982	-0.1724	sp|P16455|MGMT_HUMAN	sp|P16455|MGMT_HUMAN	0.0381468	0.169827
0.0524158	0.0666747	0.0318186	0.0503031	sp|P17096|HMGA1_HUMAN	sp|P17096|HMGA1_HUMAN	0.0381527	0.169827
-0.0963601	-0.0507863	-0.0613002	-0.0694822	sp|P17858|K6PL_HUMAN	sp|P17858|K6PL_HUMAN	0.0371411	0.169827
0.0582473	0.0861043	0.0441843	0.0628453	sp|P19623|SPEE_HUMAN	sp|P19623|SPEE_HUMAN	0.0363353	0.169827
-0.0813237	-0.154297	-0.0991235	-0.111581	sp|P28482|MK01_HUMAN	sp|P28482|MK01_HUMAN	0.0366416	0.169827
-0.0794018	-0.145446	-0.164141	-0.129663	sp|P30626|SORCN_HUMAN	sp|P30626|SORCN_HUMAN	0.0371219	0.169827
-0.0530596	-0.0825606	-0.0426946	-0.0594383	sp|P31939|PUR9_HUMAN	sp|P31939|PUR9_HUMAN	0.0380766	0.169827
-0.207511	-0.190783	-0.347968	-0.248754	sp|P35221|CTNA1_HUMAN;sp|P26232|CTNA2_HUMAN;REV__sp|Q9P2T0|THEG_HUMAN;sp|Q9UI47|CTNA3_HUMAN	sp|P35221|CTNA1_HUMAN	0.0378794	0.169827
-0.187674	-0.12885	-0.260947	-0.19249	sp|P35222|CTNB1_HUMAN	sp|P35222|CTNB1_HUMAN	0.0372158	0.169827
0.107152	0.16633	0.220825	0.164769	sp|P84074|HPCA_HUMAN;sp|P37235|HPCL1_HUMAN	sp|P84074|HPCA_HUMAN;sp|P37235|HPCL1_HUMAN	0.0374688	0.169827
-0.358417	-0.337977	-0.60876	-0.435051	sp|P43155|CACP_HUMAN	sp|P43155|CACP_HUMAN	0.0377859	0.169827
-0.194443	-0.275367	-0.136807	-0.202206	sp|P49189|AL9A1_HUMAN	sp|P49189|AL9A1_HUMAN	0.0373023	0.169827
-0.402683	-0.445185	-0.732476	-0.526782	sp|P55011|S12A2_HUMAN	sp|P55011|S12A2_HUMAN	0.0365534	0.169827
-0.10813	-0.216854	-0.148913	-0.157965	sp|P55145|MANF_HUMAN	sp|P55145|MANF_HUMAN	0.0380149	0.169827
0.0439044	0.0877344	0.0600474	0.0638954	sp|P62266|RS23_HUMAN	sp|P62266|RS23_HUMAN	0.0378556	0.169827
0.101784	0.0632269	0.129745	0.098252	sp|Q0VDF9|HSP7E_HUMAN	sp|Q0VDF9|HSP7E_HUMAN	0.0364269	0.169827
-0.0217897	-0.0362003	-0.0450741	-0.0343547	sp|Q14847|LASP1_HUMAN	sp|Q14847|LASP1_HUMAN	0.0368592	0.169827
-0.293377	-0.562879	-0.589811	-0.482022	sp|Q16512|PKN1_HUMAN	sp|Q16512|PKN1_HUMAN	0.0364562	0.169827
-0.0955737	-0.0880861	-0.159138	-0.114266	sp|Q5VV41|ARHGG_HUMAN	sp|Q5VV41|ARHGG_HUMAN	0.0367776	0.169827
-0.359398	-0.307609	-0.575379	-0.414128	sp|Q6ZSR9|YJ005_HUMAN	sp|Q6ZSR9|YJ005_HUMAN	0.0370415	0.169827
0.198243	0.224164	0.107018	0.176475	sp|Q99848|EBP2_HUMAN	sp|Q99848|EBP2_HUMAN	0.0382159	0.169827
-0.214994	-0.279126	-0.420511	-0.304877	sp|Q9BSJ8|ESYT1_HUMAN	sp|Q9BSJ8|ESYT1_HUMAN	0.0374384	0.169827
-0.25658	-0.463072	-0.274844	-0.331498	sp|Q9H9B1|EHMT1_HUMAN	sp|Q9H9B1|EHMT1_HUMAN	0.0374254	0.169827
-0.365146	-0.377538	-0.651813	-0.464833	sp|Q9NX18|SDHF2_HUMAN	sp|Q9NX18|SDHF2_HUMAN	0.0382047	0.169827
-0.17275	-0.176381	-0.305753	-0.218295	sp|Q9NZM1|MYOF_HUMAN	sp|Q9NZM1|MYOF_HUMAN	0.0378847	0.169827
-0.333153	-0.278986	-0.530635	-0.380925	sp|Q9UIG0|BAZ1B_HUMAN	sp|Q9UIG0|BAZ1B_HUMAN	0.0380175	0.169827
0.210389	0.157691	0.101112	0.156397	sp|Q8TDD1|DDX54_HUMAN	sp|Q8TDD1|DDX54_HUMAN	0.0383729	0.17024
0.068602	0.0968015	0.139208	0.101537	sp|P61247|RS3A_HUMAN	sp|P61247|RS3A_HUMAN	0.0384957	0.170499
0.254473	0.124857	0.177599	0.185643	sp|A0MZ66|SHOT1_HUMAN;REV__sp|A0MZ66|SHOT1_HUMAN	sp|A0MZ66|SHOT1_HUMAN	0.0387217	0.170569
-0.17842	-0.187395	-0.0908337	-0.152216	sp|Q8N163|CCAR2_HUMAN	sp|Q8N163|CCAR2_HUMAN	0.0385897	0.170569
0.104605	0.0691523	0.143263	0.105673	sp|Q8NC51|PAIRB_HUMAN	sp|Q8NC51|PAIRB_HUMAN	0.0386506	0.170569
-0.143691	-0.140937	-0.250921	-0.178516	sp|Q96ME7|ZN512_HUMAN	sp|Q96ME7|ZN512_HUMAN	0.0387685	0.170569
-0.391304	-0.192843	-0.268765	-0.284304	sp|Q8WVV4|POF1B_HUMAN	sp|Q8WVV4|POF1B_HUMAN	0.0389539	0.170647
-0.320612	-0.16968	-0.196062	-0.228785	sp|Q9BZF9|UACA_HUMAN	sp|Q9BZF9|UACA_HUMAN	0.0389792	0.170647
-0.508834	-0.434247	-0.24006	-0.39438	sp|Q9NVS2|RT18A_HUMAN	sp|Q9NVS2|RT18A_HUMAN	0.0388696	0.170647
-0.116395	-0.202257	-0.112475	-0.143709	sp|O60749|SNX2_HUMAN	sp|O60749|SNX2_HUMAN	0.0391338	0.17076
0.15782	0.0827026	0.0976109	0.112711	sp|P13693|TCTP_HUMAN;sp|Q56UQ5|TPT1L_HUMAN;sp|Q9HAU6|TCTP8_HUMAN	sp|P13693|TCTP_HUMAN	0.0390842	0.17076
0.0827026	0.0646069	0.038998	0.0621025	sp|P49368|TCPG_HUMAN;sp|Q16878|CDO1_HUMAN	sp|P49368|TCPG_HUMAN	0.0392416	0.170949
0.141171	0.263876	0.157432	0.187493	sp|Q9BZE4|NOG1_HUMAN	sp|Q9BZE4|NOG1_HUMAN	0.0396316	0.172365
0.136585	0.075738	0.163499	0.125274	sp|Q01469|FABP5_HUMAN;sp|A8MUU1|FB5L3_HUMAN	sp|Q01469|FABP5_HUMAN	0.0403546	0.174421
0.0710762	0.0596321	0.1153	0.0820026	sp|Q13347|EIF3I_HUMAN	sp|Q13347|EIF3I_HUMAN	0.0402714	0.174421
0.0377336	0.0781998	0.0543624	0.0567653	sp|Q8IWX8|CHERP_HUMAN	sp|Q8IWX8|CHERP_HUMAN	0.0402316	0.174421
-0.314535	-0.478788	-0.663968	-0.485764	sp|Q8N2K0|ABD12_HUMAN	sp|Q8N2K0|ABD12_HUMAN	0.0405644	0.174421
-0.0311793	-0.0314889	-0.0559362	-0.0395348	sp|Q9BPX5|ARP5L_HUMAN	sp|Q9BPX5|ARP5L_HUMAN	0.0404398	0.174421
-0.266993	-0.284827	-0.491632	-0.347817	sp|Q9BTZ2|DHRS4_HUMAN;sp|P0CG22|DR4L1_HUMAN	sp|Q9BTZ2|DHRS4_HUMAN;sp|P0CG22|DR4L1_HUMAN	0.0403761	0.174421
0.246591	0.131985	0.144829	0.174468	sp|Q9H6F5|CCD86_HUMAN	sp|Q9H6F5|CCD86_HUMAN	0.0405644	0.174421
0.0419438	0.0662615	0.0896338	0.0659464	sp|Q9GZZ1|NAA50_HUMAN	sp|Q9GZZ1|NAA50_HUMAN	0.0409288	0.175702
-0.0349878	-0.0189657	-0.0412241	-0.0317259	sp|P17612|KAPCA_HUMAN;sp|P22694|KAPCB_HUMAN	sp|P17612|KAPCA_HUMAN	0.0409953	0.175704
-0.0913562	-0.132736	-0.191211	-0.138435	sp|Q68D10|SPT2_HUMAN	sp|Q68D10|SPT2_HUMAN	0.0411015	0.175874
-0.422056	-0.369147	-0.194311	-0.328505	sp|Q9UHR4|BI2L1_HUMAN	sp|Q9UHR4|BI2L1_HUMAN	0.0411875	0.175959
-0.185671	-0.407498	-0.339674	-0.310947	sp|O60292|SI1L3_HUMAN	sp|O60292|SI1L3_HUMAN	0.0417727	0.177221
-0.148001	-0.0843491	-0.0801031	-0.104151	sp|O94979|SC31A_HUMAN	sp|O94979|SC31A_HUMAN	0.0416933	0.177221
-0.0483078	-0.105908	-0.0889144	-0.0810433	sp|P36405|ARL3_HUMAN	sp|P36405|ARL3_HUMAN	0.0416927	0.177221
-0.354335	-0.200598	-0.441439	-0.332124	sp|P46459|NSF_HUMAN	sp|P46459|NSF_HUMAN	0.0421199	0.177221
-0.113536	-0.102558	-0.194476	-0.136857	sp|Q13813|SPTN1_HUMAN	sp|Q13813|SPTN1_HUMAN	0.0420427	0.177221
0.422556	0.293959	0.199625	0.30538	sp|Q15758|AAAT_HUMAN	sp|Q15758|AAAT_HUMAN	0.0419622	0.177221
-0.447387	-0.261985	-0.573295	-0.427555	sp|Q53F19|CQ085_HUMAN	sp|Q53F19|CQ085_HUMAN	0.0419253	0.177221
-0.174003	-0.308412	-0.168788	-0.217067	sp|Q53T59|H1BP3_HUMAN	sp|Q53T59|H1BP3_HUMAN	0.0415747	0.177221
-0.189828	-0.203236	-0.35452	-0.249195	sp|Q9BPW8|NIPS1_HUMAN	sp|Q9BPW8|NIPS1_HUMAN	0.0420875	0.177221
-0.189466	-0.205763	-0.356384	-0.250538	sp|Q9ULC5|ACSL5_HUMAN;sp|Q9UKU0|ACSL6_HUMAN	sp|Q9ULC5|ACSL5_HUMAN	0.0421509	0.177221
0.0742315	0.033793	0.0578315	0.0552853	sp|P11142|HSP7C_HUMAN	sp|P11142|HSP7C_HUMAN	0.042275	0.17726
0.330902	0.208517	0.164271	0.234564	sp|Q9NX58|LYAR_HUMAN	sp|Q9NX58|LYAR_HUMAN	0.0422939	0.17726
0.1995	0.209017	0.370834	0.259783	sp|P20839|IMDH1_HUMAN	sp|P20839|IMDH1_HUMAN	0.0428717	0.179187
-0.386525	-0.850819	-0.645322	-0.627555	sp|Q8TDB6|DTX3L_HUMAN	sp|Q8TDB6|DTX3L_HUMAN	0.0428888	0.179187
-0.0632735	-0.0895436	-0.0415062	-0.0647744	sp|Q8TBX8|PI42C_HUMAN	sp|Q8TBX8|PI42C_HUMAN	0.0430218	0.179461
-0.183196	-0.159219	-0.0823162	-0.141577	sp|Q9NQW7|XPP1_HUMAN	sp|Q9NQW7|XPP1_HUMAN	0.0432191	0.18
-0.212049	-0.216937	-0.0999583	-0.176315	sp|P30086|PEBP1_HUMAN	sp|P30086|PEBP1_HUMAN	0.0438839	0.181346
0.0339339	0.0697022	0.0440444	0.0492268	sp|P61289|PSME3_HUMAN	sp|P61289|PSME3_HUMAN	0.0437222	0.181346
-0.129434	-0.190553	-0.278199	-0.199395	sp|P62879|GBB2_HUMAN;sp|Q9HAV0|GBB4_HUMAN	sp|P62879|GBB2_HUMAN	0.0438196	0.181346
0.846313	0.425781	0.509341	0.593812	sp|Q99653|CHP1_HUMAN	sp|Q99653|CHP1_HUMAN	0.0437981	0.181346
-0.25846	-0.417386	-0.205846	-0.293897	sp|Q9Y6I3|EPN1_HUMAN	sp|Q9Y6I3|EPN1_HUMAN	0.0437584	0.181346
-0.0452825	-0.0749425	-0.0375176	-0.0525809	sp|P27708|PYR1_HUMAN	sp|P27708|PYR1_HUMAN	0.0439553	0.181358
0.024887	0.0433446	0.0558898	0.0413738	sp|P62910|RL32_HUMAN	sp|P62910|RL32_HUMAN	0.0442398	0.182249
0.0851526	0.191436	0.146655	0.141081	sp|P08579|RU2B_HUMAN	sp|P08579|RU2B_HUMAN	0.0445244	0.182571
-0.366225	-0.491125	-0.219959	-0.359103	sp|P56470|LEG4_HUMAN	sp|P56470|LEG4_HUMAN	0.044464	0.182571
0.136585	0.280719	0.305095	0.2408	sp|Q01664|TFAP4_HUMAN	sp|Q01664|TFAP4_HUMAN	0.0445198	0.182571
-0.160476	-0.0742284	-0.108892	-0.114532	sp|P05198|IF2A_HUMAN	sp|P05198|IF2A_HUMAN	0.044679	0.18264
-0.134762	-0.189516	-0.287131	-0.203803	sp|Q96B54|ZN428_HUMAN	sp|Q96B54|ZN428_HUMAN	0.0446315	0.18264
-0.0720429	-0.156531	-0.1067	-0.111758	sp|Q9BY44|EIF2A_HUMAN	sp|Q9BY44|EIF2A_HUMAN	0.04492	0.183061
-0.255977	-0.461283	-0.244993	-0.320751	sp|Q9Y5K8|VATD_HUMAN	sp|Q9Y5K8|VATD_HUMAN	0.044876	0.183061
0.236217	0.106616	0.227864	0.190233	sp|P30043|BLVRB_HUMAN	sp|P30043|BLVRB_HUMAN	0.0452008	0.183923
-0.23377	-0.36303	-0.517771	-0.371523	sp|Q9BRK5|CAB45_HUMAN	sp|Q9BRK5|CAB45_HUMAN	0.0455182	0.184462
0.403377	0.397803	0.182947	0.328042	sp|Q9NNW7|TRXR2_HUMAN	sp|Q9NNW7|TRXR2_HUMAN	0.0456113	0.184462
-0.454625	-0.199736	-0.406751	-0.353704	sp|Q9NR09|BIRC6_HUMAN	sp|Q9NR09|BIRC6_HUMAN	0.0455813	0.184462
-0.149681	-0.174752	-0.29791	-0.207447	sp|Q9UDY2|ZO2_HUMAN	sp|Q9UDY2|ZO2_HUMAN	0.0454585	0.184462
-0.0951576	-0.208994	-0.142752	-0.148968	sp|O14579|COPE_HUMAN	sp|O14579|COPE_HUMAN	0.045755	0.184761
-0.291892	-0.149825	-0.164432	-0.20205	sp|Q05469|LIPS_HUMAN	sp|Q05469|LIPS_HUMAN	0.0464208	0.187165
-0.332735	-0.145095	-0.302867	-0.260232	sp|O15031|PLXB2_HUMAN	sp|O15031|PLXB2_HUMAN	0.0465688	0.187477
0.0295589	0.0564447	0.0309717	0.0389918	sp|Q9NR30|DDX21_HUMAN	sp|Q9NR30|DDX21_HUMAN	0.0467084	0.187754
0.109026	0.0732718	0.049352	0.0772167	sp|O75792|RNH2A_HUMAN	sp|O75792|RNH2A_HUMAN	0.0469036	0.188083
-0.353966	-0.210496	-0.481687	-0.348716	sp|Q9Y624|JAM1_HUMAN	sp|Q9Y624|JAM1_HUMAN	0.0469322	0.188083
-0.242857	-0.310271	-0.133385	-0.228838	sp|Q9P1Z2|CACO1_HUMAN	sp|Q9P1Z2|CACO1_HUMAN	0.0471692	0.188748
0.041243	0.0734089	0.095722	0.0701246	sp|P62263|RS14_HUMAN	sp|P62263|RS14_HUMAN	0.0472686	0.188861
0.130667	0.0588013	0.132116	0.107195	sp|Q9UHV9|PFD2_HUMAN	sp|Q9UHV9|PFD2_HUMAN	0.0473753	0.189003
0.0114957	0.0254541	0.026021	0.0209902	sp|Q9UBT2|SAE2_HUMAN	sp|Q9UBT2|SAE2_HUMAN	0.0475863	0.189559
-0.180381	-0.0778174	-0.166179	-0.141459	sp|Q7L2E3|DHX30_HUMAN	sp|Q7L2E3|DHX30_HUMAN	0.0477842	0.190062
0.146786	0.0867838	0.20063	0.144733	sp|Q8TEQ6|GEMI5_HUMAN	sp|Q8TEQ6|GEMI5_HUMAN	0.0479307	0.19036
-0.350725	-0.200084	-0.470229	-0.340346	sp|O96005|CLPT1_HUMAN	sp|O96005|CLPT1_HUMAN	0.0488985	0.191231
0.103531	0.23585	0.162984	0.167455	sp|P38919|IF4A3_HUMAN	sp|P38919|IF4A3_HUMAN	0.0484469	0.191231
0.0271541	0.0629506	0.0448837	0.0449961	sp|P60866|RS20_HUMAN	sp|P60866|RS20_HUMAN	0.0489059	0.191231
-0.263698	-0.273919	-0.11915	-0.218922	sp|Q14134|TRI29_HUMAN	sp|Q14134|TRI29_HUMAN	0.0483586	0.191231
0.0374524	0.0812032	0.0507454	0.056467	sp|Q14683|SMC1A_HUMAN	sp|Q14683|SMC1A_HUMAN	0.0487773	0.191231
0.0589399	0.137635	0.10017	0.098915	sp|Q8WXI9|P66B_HUMAN	sp|Q8WXI9|P66B_HUMAN	0.0489431	0.191231
-0.158623	-0.369389	-0.267687	-0.265233	sp|Q92734|TFG_HUMAN	sp|Q92734|TFG_HUMAN	0.0488205	0.191231
0.104471	0.145873	0.228973	0.159772	sp|Q9BX40|LS14B_HUMAN	sp|Q9BX40|LS14B_HUMAN	0.0486918	0.191231
-0.0125627	-0.0296617	-0.0227127	-0.0216457	sp|Q9BY32|ITPA_HUMAN	sp|Q9BY32|ITPA_HUMAN	0.048791	0.191231
-0.502567	-0.272001	-0.261051	-0.345206	sp|Q9H4A6|GOLP3_HUMAN	sp|Q9H4A6|GOLP3_HUMAN	0.0482942	0.191231
-0.239226	-0.189203	-0.100979	-0.176469	sp|Q9Y365|PCTL_HUMAN	sp|Q9Y365|PCTL_HUMAN	0.0486497	0.191231
0.0988237	0.042084	0.0720372	0.0709816	sp|P50990|TCPQ_HUMAN	sp|P50990|TCPQ_HUMAN	0.0493876	0.192401
-0.0633338	-0.141414	-0.0918173	-0.0988551	sp|P68133|ACTS_HUMAN;sp|P68032|ACTC_HUMAN;sp|P63267|ACTH_HUMAN;sp|P62736|ACTA_HUMAN	sp|P68133|ACTS_HUMAN;sp|P68032|ACTC_HUMAN;sp|P63267|ACTH_HUMAN;sp|P62736|ACTA_HUMAN	0.0493467	0.192401
-0.190767	-0.0829579	-0.189927	-0.154551	sp|Q9UBQ7|GRHPR_HUMAN	sp|Q9UBQ7|GRHPR_HUMAN	0.0496841	0.193273
-0.318362	-0.422772	-0.691313	-0.477482	sp|Q96AY3|FKB10_HUMAN	sp|Q96AY3|FKB10_HUMAN	0.0500908	0.194285
-0.119369	-0.194873	-0.278391	-0.197544	sp|Q9BT09|CNPY3_HUMAN	sp|Q9BT09|CNPY3_HUMAN	0.0500259	0.194285
-0.342927	-0.254547	-0.557412	-0.384962	sp|Q7L5N7|PCAT2_HUMAN	sp|Q7L5N7|PCAT2_HUMAN	0.050466	0.195454
0.0997664	0.195348	0.104337	0.13315	sp|O94925|GLSK_HUMAN	sp|O94925|GLSK_HUMAN	0.0505415	0.195462
-0.205197	-0.18577	-0.0853284	-0.158765	sp|P04183|KITH_HUMAN	sp|P04183|KITH_HUMAN	0.050616	0.195465
-0.1569	-0.30793	-0.164448	-0.209759	sp|Q8IWZ3|ANKH1_HUMAN	sp|Q8IWZ3|ANKH1_HUMAN	0.0507286	0.195615
0.101516	0.0446039	0.106214	0.0841113	sp|P62857|RS28_HUMAN	sp|P62857|RS28_HUMAN	0.0511971	0.197135
0.358284	0.612211	0.286763	0.419086	sp|Q8N6M0|OTU6B_HUMAN	sp|Q8N6M0|OTU6B_HUMAN	0.0512837	0.197182
0.0854246	0.187641	0.207518	0.160195	sp|O14530|TXND9_HUMAN	sp|O14530|TXND9_HUMAN	0.051479	0.197361
-0.0651137	-0.137267	-0.0788531	-0.0937446	sp|P22314|UBA1_HUMAN	sp|P22314|UBA1_HUMAN	0.0514191	0.197361
-0.327892	-0.550402	-0.784906	-0.5544	sp|O14734|ACOT8_HUMAN	sp|O14734|ACOT8_HUMAN	0.0522422	0.199685
-0.247183	-0.109421	-0.266333	-0.207646	sp|P00568|KAD1_HUMAN;sp|Q9Y6K8|KAD5_HUMAN	sp|P00568|KAD1_HUMAN	0.0522502	0.199685
-0.280931	-0.400606	-0.637266	-0.439601	sp|P51659|DHB4_HUMAN	sp|P51659|DHB4_HUMAN	0.0523109	0.199685
0.0724488	0.122209	0.174151	0.122936	sp|Q16890|TPD53_HUMAN	sp|Q16890|TPD53_HUMAN	0.0525821	0.200432
0.0418037	0.0764222	0.0371714	0.0517991	sp|O60341|KDM1A_HUMAN	sp|O60341|KDM1A_HUMAN	0.0526818	0.200508
-0.161702	-0.217877	-0.0887609	-0.156113	sp|Q8IWW6|RHG12_HUMAN	sp|Q8IWW6|RHG12_HUMAN	0.0528226	0.200508
-3.30743	-3.14484	-6.26879	-4.24035	sp|Q8TE76|MORC4_HUMAN	sp|Q8TE76|MORC4_HUMAN	0.0528288	0.200508
-0.196393	-0.201726	-0.392043	-0.263387	sp|O00159|MYO1C_HUMAN;sp|Q8N1T3|MYO1H_HUMAN;sp|Q6PIF6|MYO7B_HUMAN	sp|O00159|MYO1C_HUMAN	0.0548221	0.20118
0.09815	0.114634	0.0457225	0.0861687	sp|O14964|HGS_HUMAN	sp|O14964|HGS_HUMAN	0.053507	0.20118
-0.141303	-0.328598	-0.204748	-0.224883	sp|O43709|WBS22_HUMAN	sp|O43709|WBS22_HUMAN	0.0549269	0.20118
-0.0922171	-0.0884695	-0.037799	-0.0728285	sp|O94760|DDAH1_HUMAN	sp|O94760|DDAH1_HUMAN	0.0534459	0.20118
-0.0863542	-0.12904	-0.203219	-0.139538	sp|O95295|SNAPN_HUMAN	sp|O95295|SNAPN_HUMAN	0.0549775	0.20118
-0.15327	-0.250955	-0.369222	-0.257816	sp|O95394|AGM1_HUMAN	sp|O95394|AGM1_HUMAN	0.0539431	0.20118
-0.0670015	-0.087626	-0.149361	-0.101329	sp|O95861|BPNT1_HUMAN	sp|O95861|BPNT1_HUMAN	0.0547713	0.20118
-0.32516	-0.642504	-0.329794	-0.432486	sp|P05386|RLA1_HUMAN	sp|P05386|RLA1_HUMAN	0.0542128	0.20118
-0.125384	-0.23652	-0.115332	-0.159079	sp|P08134|RHOC_HUMAN	sp|P08134|RHOC_HUMAN	0.054734	0.20118
-0.0720732	-0.145781	-0.0768128	-0.0982223	sp|P10412|H14_HUMAN;sp|Q02539|H11_HUMAN;sp|P22492|H1T_HUMAN	sp|P10412|H14_HUMAN;sp|Q02539|H11_HUMAN	0.0540788	0.20118
0.166587	0.0676387	0.122076	0.118767	sp|P26641|EF1G_HUMAN	sp|P26641|EF1G_HUMAN	0.0534273	0.20118
0.119688	0.28238	0.181293	0.194454	sp|P36873|PP1G_HUMAN	sp|P36873|PP1G_HUMAN	0.0546487	0.20118
-0.229484	-0.236775	-0.0971315	-0.187797	sp|P42574|CASP3_HUMAN	sp|P42574|CASP3_HUMAN	0.0537325	0.20118
-0.291133	-0.257218	-0.115754	-0.221368	sp|P47224|MSS4_HUMAN	sp|P47224|MSS4_HUMAN	0.0541271	0.20118
-0.0547519	-0.0321969	-0.0786398	-0.0551962	sp|P49711|CTCF_HUMAN;sp|Q8NI51|CTCFL_HUMAN	sp|P49711|CTCF_HUMAN	0.0542563	0.20118
0.0532504	0.1038	0.133827	0.0969589	sp|P55060|XPO2_HUMAN	sp|P55060|XPO2_HUMAN	0.0540713	0.20118
0.119423	0.0600474	0.0614305	0.0803002	sp|P60981|DEST_HUMAN	sp|P60981|DEST_HUMAN	0.0545537	0.20118
0.0769695	0.0764222	0.14965	0.101014	sp|P62633|CNBP_HUMAN	sp|P62633|CNBP_HUMAN	0.0533609	0.20118
0.0751904	0.112233	0.17594	0.121121	sp|Q14019|COTL1_HUMAN	sp|Q14019|COTL1_HUMAN	0.054248	0.20118
0.262433	0.224287	0.473839	0.320186	sp|Q8N0T1|CH059_HUMAN	sp|Q8N0T1|CH059_HUMAN	0.0540367	0.20118
-0.570122	-0.432941	-0.226206	-0.409756	sp|Q8NFH8|REPS2_HUMAN	sp|Q8NFH8|REPS2_HUMAN	0.0546707	0.20118
0.185613	0.0738203	0.13829	0.132574	sp|Q96B36|AKTS1_HUMAN	sp|Q96B36|AKTS1_HUMAN	0.0548523	0.20118
-0.0701181	-0.0440177	-0.105551	-0.0732289	sp|Q9H6S3|ES8L2_HUMAN	sp|Q9H6S3|ES8L2_HUMAN	0.0544902	0.20118
-0.123465	-0.151394	-0.26609	-0.180317	sp|Q9H845|ACAD9_HUMAN	sp|Q9H845|ACAD9_HUMAN	0.0538784	0.20118
0.0482362	0.121413	0.0949116	0.0881871	sp|Q9NUQ3|TXLNG_HUMAN	sp|Q9NUQ3|TXLNG_HUMAN	0.0541031	0.20118
-0.150946	-0.116411	-0.256873	-0.174743	sp|Q9UH65|SWP70_HUMAN	sp|Q9UH65|SWP70_HUMAN	0.0538046	0.20118
-0.108176	-0.165046	-0.25689	-0.176704	sp|P38159|RBMX_HUMAN;sp|O75526|RMXL2_HUMAN	sp|P38159|RBMX_HUMAN	0.0551832	0.201375
-0.0750336	-0.0399777	-0.0361856	-0.050399	sp|Q9H773|DCTP1_HUMAN	sp|Q9H773|DCTP1_HUMAN	0.0552586	0.201375
-0.275507	-0.108876	-0.250371	-0.211585	sp|Q9P015|RM15_HUMAN	sp|Q9P015|RM15_HUMAN	0.0551607	0.201375
-0.234941	-0.27507	-0.501034	-0.337015	sp|O95470|SGPL1_HUMAN	sp|O95470|SGPL1_HUMAN	0.0554231	0.201697
0.0391384	0.0795658	0.10044	0.0730479	sp|Q13428|TCOF_HUMAN	sp|Q13428|TCOF_HUMAN	0.0556595	0.20228
-0.237439	-0.165645	-0.0954504	-0.166178	sp|P61970|NTF2_HUMAN	sp|P61970|NTF2_HUMAN	0.0557974	0.202504
-0.0491733	-0.123984	-0.118038	-0.0970651	sp|P31153|METK2_HUMAN;sp|Q00266|METK1_HUMAN	sp|P31153|METK2_HUMAN	0.0560771	0.203184
0.0777899	0.14991	0.198997	0.142232	sp|Q8WVC0|LEO1_HUMAN	sp|Q8WVC0|LEO1_HUMAN	0.0561379	0.203184
0.0639171	0.147958	0.164143	0.125339	sp|O00231|PSD11_HUMAN	sp|O00231|PSD11_HUMAN	0.0562897	0.203456
-0.118946	-0.1551	-0.268191	-0.180746	sp|P12694|ODBA_HUMAN	sp|P12694|ODBA_HUMAN	0.0566461	0.203847
0.14496	0.102591	0.0574155	0.101655	sp|P34897|GLYM_HUMAN	sp|P34897|GLYM_HUMAN	0.0566247	0.203847
0.113567	0.0437644	0.0966667	0.0846661	sp|P61077|UB2D3_HUMAN;sp|P62837|UB2D2_HUMAN;sp|Q9Y2X8|UB2D4_HUMAN;sp|P51668|UB2D1_HUMAN	sp|P61077|UB2D3_HUMAN	0.0564907	0.203847
0.0792927	0.0939657	0.171463	0.114907	sp|Q2TAY7|SMU1_HUMAN	sp|Q2TAY7|SMU1_HUMAN	0.0567053	0.203847
0.0861043	0.158337	0.219463	0.154635	sp|Q13310|PABP4_HUMAN	sp|Q13310|PABP4_HUMAN	0.0568744	0.204178
-0.0571364	-0.148865	-0.131392	-0.112464	sp|Q86WB0|NIPA_HUMAN	sp|Q86WB0|NIPA_HUMAN	0.0572056	0.204649
-0.211799	-0.182917	-0.392629	-0.262448	sp|Q9BYC8|RM32_HUMAN	sp|Q9BYC8|RM32_HUMAN	0.0572072	0.204649
-0.18705	-0.0783199	-0.116583	-0.127317	sp|Q9UHX1|PUF60_HUMAN	sp|Q9UHX1|PUF60_HUMAN	0.0572368	0.204649
-0.0956508	-0.216736	-0.250285	-0.187557	sp|Q9H9J2|RM44_HUMAN	sp|Q9H9J2|RM44_HUMAN	0.0573552	0.204796
-0.103441	-0.203635	-0.268869	-0.191982	sp|Q5JRA6|MIA3_HUMAN	sp|Q5JRA6|MIA3_HUMAN	0.0574389	0.204819
0.198871	0.270828	0.104739	0.191479	sp|P57772|SELB_HUMAN	sp|P57772|SELB_HUMAN	0.0576689	0.204829
-0.0999428	-0.138362	-0.232464	-0.156923	sp|Q15907|RB11B_HUMAN;sp|P62491|RB11A_HUMAN	sp|Q15907|RB11B_HUMAN;sp|P62491|RB11A_HUMAN	0.0575502	0.204829
-0.24284	-0.247782	-0.492078	-0.327567	sp|Q27J81|INF2_HUMAN	sp|Q27J81|INF2_HUMAN	0.0576732	0.204829
0.1137	0.0882773	0.199751	0.13391	sp|Q13765|NACA_HUMAN;sp|E9PAV3|NACAM_HUMAN;sp|Q9BZK3|NACP1_HUMAN	sp|Q13765|NACA_HUMAN;sp|E9PAV3|NACAM_HUMAN	0.0579796	0.204878
0.054779	0.136454	0.090718	0.0939837	sp|Q15185|TEBP_HUMAN	sp|Q15185|TEBP_HUMAN	0.0578078	0.204878
-0.245745	-0.437057	-0.626647	-0.436483	sp|Q8NBJ7|SUMF2_HUMAN	sp|Q8NBJ7|SUMF2_HUMAN	0.057996	0.204878
-0.0964063	-0.186443	-0.2508	-0.177883	sp|Q92828|COR2A_HUMAN	sp|Q92828|COR2A_HUMAN	0.0579086	0.204878
-0.107897	-0.223306	-0.114191	-0.148465	sp|Q9NR46|SHLB2_HUMAN	sp|Q9NR46|SHLB2_HUMAN	0.0581783	0.205249
0.257735	0.112767	0.29901	0.223171	sp|O95379|TFIP8_HUMAN	sp|O95379|TFIP8_HUMAN	0.0584738	0.205472
-0.0700424	-0.172457	-0.181395	-0.141298	sp|Q9BST9|RTKN_HUMAN	sp|Q9BST9|RTKN_HUMAN	0.0583716	0.205472
0.133695	0.0919367	0.219463	0.148365	sp|Q9UK45|LSM7_HUMAN;REV__sp|Q8N998|CCD89_HUMAN	sp|Q9UK45|LSM7_HUMAN	0.0584557	0.205472
0.0780633	0.0343565	0.0912598	0.0678932	sp|Q3MHD2|LSM12_HUMAN	sp|Q3MHD2|LSM12_HUMAN	0.058569	0.205534
-0.0413281	-0.0691189	-0.104046	-0.0714977	sp|O75369|FLNB_HUMAN;sp|Q14315|FLNC_HUMAN	sp|O75369|FLNB_HUMAN	0.0587796	0.205606
-0.0117043	-0.0299857	-0.0296617	-0.0237839	sp|P31946|1433B_HUMAN	sp|P31946|1433B_HUMAN	0.0588652	0.205606
-0.0555763	-0.0527303	-0.109359	-0.0725551	sp|Q14166|TTL12_HUMAN	sp|Q14166|TTL12_HUMAN	0.0588243	0.205606
-0.0862011	-0.142369	-0.059525	-0.0960318	sp|Q92733|PRCC_HUMAN	sp|Q92733|PRCC_HUMAN	0.058977	0.205606
-0.126817	-0.0700121	-0.0567763	-0.0845351	sp|Q9UMY4|SNX12_HUMAN	sp|Q9UMY4|SNX12_HUMAN	0.0589333	0.205606
-0.257028	-0.220295	-0.095882	-0.191068	sp|O75934|SPF27_HUMAN	sp|O75934|SPF27_HUMAN	0.0593837	0.206071
-0.109343	-0.0901578	-0.0407195	-0.0800735	sp|P46379|BAG6_HUMAN	sp|P46379|BAG6_HUMAN	0.059421	0.206071
-0.0993554	-0.193057	-0.0914637	-0.127959	sp|Q96T60|PNKP_HUMAN	sp|Q96T60|PNKP_HUMAN	0.0592979	0.206071
-0.0703908	-0.0929863	-0.0349878	-0.0661216	sp|Q9UNH7|SNX6_HUMAN	sp|Q9UNH7|SNX6_HUMAN	0.0594106	0.206071
-0.173531	-0.0743043	-0.100345	-0.11606	sp|P30048|PRDX3_HUMAN	sp|P30048|PRDX3_HUMAN	0.0596922	0.206206
-0.128424	-0.118116	-0.250045	-0.165529	sp|P43897|EFTS_HUMAN	sp|P43897|EFTS_HUMAN	0.0596933	0.206206
-0.102016	-0.0482779	-0.0523413	-0.0675451	sp|Q86VM9|ZCH18_HUMAN	sp|Q86VM9|ZCH18_HUMAN	0.0596232	0.206206
-0.109904	-0.210212	-0.0975636	-0.139227	sp|Q12905|ILF2_HUMAN	sp|Q12905|ILF2_HUMAN	0.0598145	0.206356
0.0739573	0.161565	0.200128	0.145217	sp|P49585|PCY1A_HUMAN;sp|Q9Y5K3|PCY1B_HUMAN	sp|P49585|PCY1A_HUMAN;sp|Q9Y5K3|PCY1B_HUMAN	0.0601734	0.207325
-0.0951422	-0.139856	-0.231566	-0.155521	sp|O95571|ETHE1_HUMAN	sp|O95571|ETHE1_HUMAN	0.0606583	0.207454
-0.087718	-0.0323739	-0.0693611	-0.063151	sp|P17844|DDX5_HUMAN	sp|P17844|DDX5_HUMAN	0.0604596	0.207454
0.0918014	0.0677764	0.159112	0.10623	sp|P51665|PSMD7_HUMAN	sp|P51665|PSMD7_HUMAN	0.0602899	0.207454
-0.145541	-0.112303	-0.0537333	-0.103859	sp|P58546|MTPN_HUMAN	sp|P58546|MTPN_HUMAN	0.0607483	0.207454
-0.105194	-0.0637107	-0.162073	-0.110326	sp|Q16762|THTR_HUMAN	sp|Q16762|THTR_HUMAN	0.0607583	0.207454
0.227495	0.277985	0.102053	0.202511	sp|Q8TDN6|BRX1_HUMAN	sp|Q8TDN6|BRX1_HUMAN	0.0606903	0.207454
-0.0602318	-0.107492	-0.0466379	-0.071454	sp|Q9UHY7|ENOPH_HUMAN	sp|Q9UHY7|ENOPH_HUMAN	0.0606168	0.207454
-0.112319	-0.219942	-0.301355	-0.211205	sp|P21953|ODBB_HUMAN	sp|P21953|ODBB_HUMAN	0.061093	0.208083
-0.114629	-0.201012	-0.0855733	-0.133738	sp|P29218|IMPA1_HUMAN	sp|P29218|IMPA1_HUMAN	0.0610995	0.208083
-0.204865	-0.321009	-0.513399	-0.346424	sp|P18031|PTN1_HUMAN	sp|P18031|PTN1_HUMAN	0.0613094	0.208264
-0.101737	-0.10656	-0.0398739	-0.0827238	sp|P30520|PURA2_HUMAN;sp|Q8N142|PURA1_HUMAN	sp|P30520|PURA2_HUMAN	0.0612387	0.208264
-0.067062	-0.169842	-0.181035	-0.139313	sp|P52907|CAZA1_HUMAN	sp|P52907|CAZA1_HUMAN	0.0615854	0.208667
-0.0931094	-0.106218	-0.204067	-0.134465	sp|Q7Z5L9|I2BP2_HUMAN	sp|Q7Z5L9|I2BP2_HUMAN	0.0615809	0.208667
0.0588013	0.1125	0.0508847	0.074062	sp|O43837|IDH3B_HUMAN	sp|O43837|IDH3B_HUMAN	0.0620074	0.209029
-0.356458	-0.353284	-0.73135	-0.480364	sp|P48735|IDHP_HUMAN	sp|P48735|IDHP_HUMAN	0.0619755	0.209029
0.107822	0.057277	0.153286	0.106128	sp|P52292|IMA1_HUMAN	sp|P52292|IMA1_HUMAN	0.0619843	0.209029
-0.0911564	-0.0573767	-0.145238	-0.0979238	sp|Q8IZP0|ABI1_HUMAN	sp|Q8IZP0|ABI1_HUMAN	0.061999	0.209029
0.0739573	0.130667	0.194465	0.13303	sp|Q15021|CND1_HUMAN	sp|Q15021|CND1_HUMAN	0.0621483	0.209238
-0.218598	-0.352345	-0.557433	-0.376125	sp|P26885|FKBP2_HUMAN	sp|P26885|FKBP2_HUMAN	0.0622848	0.209423
-0.0147182	-0.0362003	-0.0407195	-0.030546	sp|P50552|VASP_HUMAN	sp|P50552|VASP_HUMAN	0.062548	0.209423
0.0405417	0.0924781	0.112633	0.0818844	sp|Q7L014|DDX46_HUMAN	sp|Q7L014|DDX46_HUMAN	0.0624082	0.209423
-0.264668	-0.508752	-0.715936	-0.496452	sp|Q96N66|MBOA7_HUMAN	sp|Q96N66|MBOA7_HUMAN	0.0625981	0.209423
-0.297538	-0.402645	-0.147234	-0.282472	sp|Q9UPQ0|LIMC1_HUMAN	sp|Q9UPQ0|LIMC1_HUMAN	0.0624617	0.209423
-0.37329	-0.140603	-0.248725	-0.254206	sp|P10644|KAP0_HUMAN;sp|P31321|KAP1_HUMAN	sp|P10644|KAP0_HUMAN	0.0633634	0.210075
-0.0572715	-0.0262198	-0.0291611	-0.0375508	sp|P21291|CSRP1_HUMAN	sp|P21291|CSRP1_HUMAN	0.0629731	0.210075
-0.0849457	-0.0807743	-0.0311056	-0.0656085	sp|P23526|SAHH_HUMAN	sp|P23526|SAHH_HUMAN	0.0629843	0.210075
0.112233	0.0517201	0.0563061	0.0734197	sp|P62851|RS25_HUMAN	sp|P62851|RS25_HUMAN	0.0635723	0.210075
-0.0733781	-0.133068	-0.196046	-0.134164	sp|Q15054|DPOD3_HUMAN	sp|Q15054|DPOD3_HUMAN	0.0631514	0.210075
-0.121361	-0.0490688	-0.136981	-0.10247	sp|Q9BX68|HINT2_HUMAN	sp|Q9BX68|HINT2_HUMAN	0.0632774	0.210075
0.14978	0.265797	0.111165	0.175581	sp|Q9NR12|PDLI7_HUMAN	sp|Q9NR12|PDLI7_HUMAN	0.0634411	0.210075
0.113434	0.289008	0.315566	0.239336	sp|Q9P2D1|CHD7_HUMAN;sp|Q3L8U1|CHD9_HUMAN	sp|Q9P2D1|CHD7_HUMAN	0.0635848	0.210075
-0.200034	-0.224098	-0.439265	-0.287799	sp|Q9ULC6|PADI1_HUMAN;sp|Q9ULW8|PADI3_HUMAN	sp|Q9ULC6|PADI1_HUMAN	0.063273	0.210075
0.0684644	0.0270125	0.0749164	0.0567978	sp|Q9Y520|PRC2C_HUMAN	sp|Q9Y520|PRC2C_HUMAN	0.0632716	0.210075
0.10916	0.0840642	0.038998	0.0774074	sp|P53041|PPP5_HUMAN;sp|E7EU14|PP5D1_HUMAN	sp|P53041|PPP5_HUMAN	0.0636705	0.210097
-0.148929	-0.0817206	-0.221085	-0.150578	sp|P09622|DLDH_HUMAN	sp|P09622|DLDH_HUMAN	0.0645735	0.211806
0.0321009	0.0827026	0.090447	0.0684168	sp|P55036|PSMD4_HUMAN;sp|A2A3N6|PIPSL_HUMAN	sp|P55036|PSMD4_HUMAN	0.064649	0.211806
-0.10757	-0.204615	-0.0895283	-0.133905	sp|P61020|RAB5B_HUMAN	sp|P61020|RAB5B_HUMAN	0.0644205	0.211806
-0.303454	-0.181755	-0.477362	-0.320857	sp|Q96I99|SUCB2_HUMAN	sp|Q96I99|SUCB2_HUMAN	0.0646187	0.211806
0.140779	0.388906	0.274888	0.268191	sp|Q96ST2|IWS1_HUMAN	sp|Q96ST2|IWS1_HUMAN	0.0646336	0.211806
0.200881	0.139339	0.345623	0.228614	sp|Q9BV86|NTM1A_HUMAN	sp|Q9BV86|NTM1A_HUMAN	0.0646675	0.211806
-0.113114	-0.0605478	-0.165321	-0.112994	sp|Q86TB9|PATL1_HUMAN	sp|Q86TB9|PATL1_HUMAN	0.0647658	0.211866
0.288063	0.10916	0.183201	0.193475	sp|P63218|GBG5_HUMAN	sp|P63218|GBG5_HUMAN	0.0650191	0.212433
0.143655	0.0503276	0.126841	0.106941	sp|Q9Y5U2|TSSC4_HUMAN	sp|Q9Y5U2|TSSC4_HUMAN	0.0651536	0.212611
-0.158816	-0.225734	-0.395037	-0.259862	sp|P53634|CATC_HUMAN	sp|P53634|CATC_HUMAN	0.0660098	0.214905
0.393197	0.152508	0.236462	0.260722	sp|Q86TM6|SYVN1_HUMAN	sp|Q86TM6|SYVN1_HUMAN	0.0660187	0.214905
0.12499	0.115566	0.254594	0.16505	sp|P51116|FXR2_HUMAN	sp|P51116|FXR2_HUMAN	0.0665658	0.214986
-0.070209	-0.169079	-0.203651	-0.147647	sp|P82909|RT36_HUMAN	sp|P82909|RT36_HUMAN	0.0661451	0.214986
-0.0253239	-0.0686952	-0.0717244	-0.0552478	sp|Q7KZF4|SND1_HUMAN	sp|Q7KZF4|SND1_HUMAN	0.066351	0.214986
-0.231227	-0.149617	-0.0852824	-0.155375	sp|Q9HCE1|MOV10_HUMAN	sp|Q9HCE1|MOV10_HUMAN	0.0665757	0.214986
0.0812032	0.0753272	0.165687	0.107406	sp|Q9NV56|MRGBP_HUMAN	sp|Q9NV56|MRGBP_HUMAN	0.0665695	0.214986
0.115699	0.140648	0.0482362	0.101528	sp|Q9NXV6|CARF_HUMAN	sp|Q9NXV6|CARF_HUMAN	0.0666108	0.214986
-0.143421	-0.345986	-0.188381	-0.225929	sp|Q9UKL0|RCOR1_HUMAN	sp|Q9UKL0|RCOR1_HUMAN	0.0665974	0.214986
-0.124047	-0.35113	-0.247252	-0.240809	sp|Q9Y3A5|SBDS_HUMAN	sp|Q9Y3A5|SBDS_HUMAN	0.0669129	0.215699
-0.3313	-0.448863	-0.81774	-0.532634	sp|O00116|ADAS_HUMAN	sp|O00116|ADAS_HUMAN	0.0680538	0.2159
0.118094	0.0851526	0.0409626	0.081403	sp|O15294|OGT1_HUMAN	sp|O15294|OGT1_HUMAN	0.0677766	0.2159
-0.359102	-0.127226	-0.363252	-0.283193	sp|P02794|FRIH_HUMAN	sp|P02794|FRIH_HUMAN	0.0681817	0.2159
0.127501	0.0758749	0.0489337	0.0841032	sp|P09104|ENOG_HUMAN	sp|P09104|ENOG_HUMAN	0.0675903	0.2159
-0.370098	-0.208861	-0.574283	-0.384414	sp|P30042|ES1_HUMAN	sp|P30042|ES1_HUMAN	0.0680212	0.2159
0.135272	0.157561	0.0535284	0.115454	sp|P35813|PPM1A_HUMAN	sp|P35813|PPM1A_HUMAN	0.0675178	0.2159
-0.0638012	-0.156707	-0.0852977	-0.101935	sp|P61586|RHOA_HUMAN	sp|P61586|RHOA_HUMAN	0.0682116	0.2159
-0.0815527	-0.0284399	-0.057707	-0.0558999	sp|P61978|HNRPK_HUMAN	sp|P61978|HNRPK_HUMAN	0.0678941	0.2159
-0.0676666	-0.116348	-0.184589	-0.122868	sp|Q14653|IRF3_HUMAN	sp|Q14653|IRF3_HUMAN	0.0684401	0.2159
-0.163236	-0.0605327	-0.178143	-0.13397	sp|Q15286|RAB35_HUMAN	sp|Q15286|RAB35_HUMAN	0.0684284	0.2159
0.321351	0.137372	0.16543	0.208051	sp|Q16637|SMN_HUMAN	sp|Q16637|SMN_HUMAN	0.0680273	0.2159
-0.135903	-0.213521	-0.356513	-0.235312	sp|Q8WUW1|BRK1_HUMAN	sp|Q8WUW1|BRK1_HUMAN	0.0678108	0.2159
-0.068559	-0.169907	-0.093371	-0.110612	sp|Q96AT9|RPE_HUMAN;sp|Q2QD12|RPEL1_HUMAN	sp|Q96AT9|RPE_HUMAN;sp|Q2QD12|RPEL1_HUMAN	0.0683314	0.2159
0.160404	0.0567222	0.159371	0.125499	sp|Q96PZ0|PUS7_HUMAN	sp|Q96PZ0|PUS7_HUMAN	0.0675673	0.2159
0.112233	0.0713507	0.0413831	0.0749889	sp|Q9NQ29|LUC7L_HUMAN	sp|Q9NQ29|LUC7L_HUMAN	0.0674761	0.2159
-0.179645	-0.141223	-0.0608336	-0.127234	sp|Q9NZT2|OGFR_HUMAN	sp|Q9NZT2|OGFR_HUMAN	0.0680526	0.2159
0.133169	0.0511633	0.0794293	0.0879205	sp|Q9UKD2|MRT4_HUMAN	sp|Q9UKD2|MRT4_HUMAN	0.0673571	0.2159
0.0954519	0.0321009	0.0803848	0.0693125	sp|Q9Y2J4|AMOL2_HUMAN	sp|Q9Y2J4|AMOL2_HUMAN	0.0683005	0.2159
0.175429	0.215492	0.0721745	0.154365	sp|Q13616|CUL1_HUMAN	sp|Q13616|CUL1_HUMAN	0.0686988	0.216403
-0.339875	-0.252913	-0.624777	-0.405855	sp|Q9UMS0|NFU1_HUMAN	sp|Q9UMS0|NFU1_HUMAN	0.0687628	0.216403
-0.14143	-0.225346	-0.376508	-0.247761	sp|P31040|SDHA_HUMAN	sp|P31040|SDHA_HUMAN	0.0691659	0.217414
-0.049233	-0.148129	-0.125227	-0.10753	sp|Q9Y3X0|CCDC9_HUMAN	sp|Q9Y3X0|CCDC9_HUMAN	0.0693227	0.217649
-0.0948339	-0.172051	-0.0681808	-0.111689	sp|O00299|CLIC1_HUMAN	sp|O00299|CLIC1_HUMAN	0.0697316	0.218416
-0.194097	-0.251917	-0.474693	-0.306902	sp|Q14697|GANAB_HUMAN	sp|Q14697|GANAB_HUMAN	0.0696645	0.218416
-0.235144	-0.17829	-0.0784875	-0.163974	sp|Q9UNX3|RL26L_HUMAN	sp|Q9UNX3|RL26L_HUMAN	0.0698923	0.218661
-0.0916789	-0.27659	-0.246378	-0.204882	sp|O95685|PPR3D_HUMAN	sp|O95685|PPR3D_HUMAN	0.0700262	0.218822
-0.177572	-0.148417	-0.351719	-0.225902	sp|Q9NP81|SYSM_HUMAN	sp|Q9NP81|SYSM_HUMAN	0.0706707	0.220576
-0.112288	-0.039429	-0.0726951	-0.0748039	sp|O75351|VPS4B_HUMAN;sp|Q6PIW4|FIGL1_HUMAN	sp|O75351|VPS4B_HUMAN	0.0709257	0.221112
-0.0635297	-0.192233	-0.178306	-0.14469	sp|P00533|EGFR_HUMAN	sp|P00533|EGFR_HUMAN	0.0710675	0.221294
-0.267583	-0.475054	-0.182131	-0.308256	sp|O60508|PRP17_HUMAN	sp|O60508|PRP17_HUMAN	0.0712041	0.221459
-0.0623091	-0.185212	-0.182311	-0.143277	sp|Q8N1B4|VPS52_HUMAN	sp|Q8N1B4|VPS52_HUMAN	0.0714217	0.221875
-0.500483	-1.048	-0.46031	-0.669596	sp|Q86WV6|STING_HUMAN	sp|Q86WV6|STING_HUMAN	0.0716343	0.222276
0.376624	0.121679	0.310922	0.269741	sp|Q9H0G5|NSRP1_HUMAN	sp|Q9H0G5|NSRP1_HUMAN	0.0717382	0.222338
-0.146819	-0.249051	-0.409048	-0.268306	sp|O95302|FKBP9_HUMAN;sp|Q75LS8|FKB9L_HUMAN	sp|O95302|FKBP9_HUMAN	0.0722342	0.223296
-0.303882	-0.182655	-0.109888	-0.198808	sp|P29590|PML_HUMAN	sp|P29590|PML_HUMAN	0.0723197	0.223296
0.162468	0.224164	0.415326	0.267319	sp|Q9BSY4|CHCH5_HUMAN	sp|Q9BSY4|CHCH5_HUMAN	0.0723839	0.223296
0.119024	0.0504668	0.0586628	0.0760512	sp|Q9NRF9|DPOE3_HUMAN	sp|Q9NRF9|DPOE3_HUMAN	0.0721539	0.223296
-0.0146599	-0.0453867	-0.042234	-0.0340935	sp|O43432|IF4G3_HUMAN	sp|O43432|IF4G3_HUMAN	0.0730724	0.225158
-0.120357	-0.0421597	-0.0748208	-0.0791125	sp|Q9Y6G9|DC1L1_HUMAN	sp|Q9Y6G9|DC1L1_HUMAN	0.073241	0.225416
-0.221438	-0.0965144	-0.104372	-0.140775	sp|Q15075|EEA1_HUMAN	sp|Q15075|EEA1_HUMAN	0.0733913	0.225617
0.357946	0.830337	1.11537	0.767883	sp|P09001|RM03_HUMAN	sp|P09001|RM03_HUMAN	0.0737021	0.226107
-0.204499	-0.218095	-0.467075	-0.296556	sp|P10109|ADX_HUMAN	sp|P10109|ADX_HUMAN	0.0737804	0.226107
-0.138759	-0.0450444	-0.099309	-0.0943709	sp|P54886|P5CS_HUMAN	sp|P54886|P5CS_HUMAN	0.0738066	0.226107
-0.144887	-0.0948956	-0.256752	-0.165512	sp|O00151|PDLI1_HUMAN	sp|O00151|PDLI1_HUMAN	0.0743718	0.226271
0.137635	0.121944	0.287	0.182193	sp|O95817|BAG3_HUMAN	sp|O95817|BAG3_HUMAN	0.0741908	0.226271
0.172359	0.265437	0.0897694	0.175855	sp|P48729|KC1A_HUMAN	sp|P48729|KC1A_HUMAN	0.0741172	0.226271
-0.0950651	-0.101087	-0.217474	-0.137876	sp|Q01082|SPTB2_HUMAN;sp|P11277|SPTB1_HUMAN	sp|Q01082|SPTB2_HUMAN	0.0742995	0.226271
-0.111773	-0.355811	-0.306377	-0.257987	sp|Q14676|MDC1_HUMAN	sp|Q14676|MDC1_HUMAN	0.0742019	0.226271
-0.0270133	-0.0787465	-0.0846091	-0.0634563	sp|Q6ZN55|ZN574_HUMAN	sp|Q6ZN55|ZN574_HUMAN	0.0740476	0.226271
0.167615	0.11836	0.0540844	0.113353	sp|Q96C36|P5CR2_HUMAN	sp|Q96C36|P5CR2_HUMAN	0.0747736	0.226973
-0.111072	-0.108005	-0.0357271	-0.0849348	sp|Q9NY27|PP4R2_HUMAN	sp|Q9NY27|PP4R2_HUMAN	0.0747264	0.226973
0.0647449	0.16723	0.207643	0.146539	sp|Q9HB71|CYBP_HUMAN	sp|Q9HB71|CYBP_HUMAN	0.0748887	0.227063
-0.232735	-0.0719974	-0.208544	-0.171092	sp|P78347|GTF2I_HUMAN;sp|Q86UP8|GTD2A_HUMAN;sp|Q6EKJ0|GTD2B_HUMAN	sp|P78347|GTF2I_HUMAN	0.075919	0.229924
-0.123481	-0.217457	-0.358879	-0.233273	sp|O94804|STK10_HUMAN	sp|O94804|STK10_HUMAN	0.0762953	0.230002
0.107822	0.0437644	0.141302	0.0976294	sp|P07814|SYEP_HUMAN	sp|P07814|SYEP_HUMAN	0.0762112	0.230002
0.0479571	0.0347792	0.0911243	0.0579535	sp|P63220|RS21_HUMAN	sp|P63220|RS21_HUMAN	0.0764545	0.230002
0.0291349	0.0284276	0.00920381	0.0222554	sp|Q14320|FA50A_HUMAN;sp|Q9Y247|FA50B_HUMAN	sp|Q14320|FA50A_HUMAN	0.0763393	0.230002
-0.122648	-0.155614	-0.0477559	-0.108673	sp|Q16576|RBBP7_HUMAN	sp|Q16576|RBBP7_HUMAN	0.076465	0.230002
-0.0124754	-0.037873	-0.0397701	-0.0300395	sp|Q9NZN5|ARHGC_HUMAN	sp|Q9NZN5|ARHGC_HUMAN	0.0761319	0.230002
-0.0983202	-0.175273	-0.287783	-0.187125	sp|Q13546|RIPK1_HUMAN	sp|Q13546|RIPK1_HUMAN	0.0766284	0.230232
0.0323829	0.0994973	0.0652966	0.0657256	sp|Q01105|SET_HUMAN;sp|P0DME0|SETLP_HUMAN	sp|Q01105|SET_HUMAN	0.0769995	0.23085
0.0124972	0.013641	0.0294175	0.0185185	sp|Q04637|IF4G1_HUMAN	sp|Q04637|IF4G1_HUMAN	0.077008	0.23085
-0.0199162	-0.0560262	-0.0318576	-0.0359333	sp|Q5SSJ5|HP1B3_HUMAN	sp|Q5SSJ5|HP1B3_HUMAN	0.0773674	0.231658
-0.137505	-0.317283	-0.143373	-0.199387	sp|Q7Z4W1|DCXR_HUMAN	sp|Q7Z4W1|DCXR_HUMAN	0.0774522	0.231658
-0.241612	-0.114754	-0.35999	-0.238785	sp|C9JLW8|F195B_HUMAN	sp|C9JLW8|F195B_HUMAN	0.0778078	0.23246
0.0630887	0.0978804	0.17594	0.112303	sp|O00204|ST2B1_HUMAN	sp|O00204|ST2B1_HUMAN	0.0780742	0.232731
-0.0668051	-0.217373	-0.208344	-0.164174	sp|O43264|ZW10_HUMAN	sp|O43264|ZW10_HUMAN	0.0780095	0.232731
-0.107523	-0.18254	-0.0624748	-0.117513	sp|P48634|PRC2A_HUMAN	sp|P48634|PRC2A_HUMAN	0.0784876	0.233439
-0.232599	-0.337229	-0.630841	-0.400223	sp|P60468|SC61B_HUMAN	sp|P60468|SC61B_HUMAN	0.0784122	0.233439
0.0434844	0.0772429	0.0272955	0.049341	sp|Q8WW12|PCNP_HUMAN	sp|Q8WW12|PCNP_HUMAN	0.0785788	0.233449
0.0374524	0.017922	0.0150693	0.0234812	sp|P06493|CDK1_HUMAN	sp|P06493|CDK1_HUMAN	0.0792184	0.234163
0.107956	0.0953169	0.0319598	0.0784108	sp|P06748|NPM_HUMAN	sp|P06748|NPM_HUMAN	0.0793483	0.234163
-0.161573	-0.0813696	-0.252931	-0.165291	sp|P35580|MYH10_HUMAN	sp|P35580|MYH10_HUMAN	0.079349	0.234163
-0.125888	-0.232701	-0.0843032	-0.147631	sp|Q15434|RBMS2_HUMAN	sp|Q15434|RBMS2_HUMAN	0.0791324	0.234163
-0.0555763	-0.06124	-0.133005	-0.0832737	sp|Q5RKV6|EXOS6_HUMAN	sp|Q5RKV6|EXOS6_HUMAN	0.0790725	0.234163
-0.0361412	-0.0613152	-0.0207795	-0.039412	sp|Q9NUQ9|FA49B_HUMAN;sp|Q9H0Q0|FA49A_HUMAN	sp|Q9NUQ9|FA49B_HUMAN	0.0793282	0.234163
-0.0547969	-0.179613	-0.17705	-0.137153	sp|Q9NX46|ARHL2_HUMAN	sp|Q9NX46|ARHL2_HUMAN	0.0795579	0.234519
-0.175729	-0.227084	-0.0671678	-0.15666	sp|P21399|ACOC_HUMAN	sp|P21399|ACOC_HUMAN	0.0798441	0.235102
-0.139236	-0.164658	-0.34716	-0.217018	sp|Q00765|REEP5_HUMAN	sp|Q00765|REEP5_HUMAN	0.0802424	0.235313
-0.0991699	-0.16537	-0.289228	-0.184589	sp|Q92665|RT31_HUMAN	sp|Q92665|RT31_HUMAN	0.080247	0.235313
0.0483758	0.0330882	0.0909888	0.0574843	sp|Q9BXJ9|NAA15_HUMAN;sp|Q6N069|NAA16_HUMAN	sp|Q9BXJ9|NAA15_HUMAN	0.0800656	0.235313
0.147828	0.318114	0.130008	0.19865	sp|Q9UL18|AGO1_HUMAN;sp|Q9UKV8|AGO2_HUMAN	sp|Q9UL18|AGO1_HUMAN;sp|Q9UKV8|AGO2_HUMAN	0.0802707	0.235313
-0.145877	-0.180773	-0.373215	-0.233288	sp|O43852|CALU_HUMAN	sp|O43852|CALU_HUMAN	0.0808305	0.235911
0.0214797	0.0357646	0.0628125	0.0400189	sp|P17980|PRS6A_HUMAN	sp|P17980|PRS6A_HUMAN	0.0807644	0.235911
-0.133369	-0.185179	-0.359805	-0.226118	sp|P30049|ATPD_HUMAN	sp|P30049|ATPD_HUMAN	0.0807977	0.235911
-0.0509956	-0.0148348	-0.0415507	-0.0357937	sp|P84103|SRSF3_HUMAN	sp|P84103|SRSF3_HUMAN	0.0806079	0.235911
0.160404	0.271426	0.0901759	0.174002	sp|P35241|RADI_HUMAN	sp|P35241|RADI_HUMAN	0.0809407	0.235973
0.0812032	0.0451634	0.136716	0.0876943	sp|P00338|LDHA_HUMAN;sp|Q6ZMR3|LDH6A_HUMAN	sp|P00338|LDHA_HUMAN	0.0811354	0.236022
-0.293288	-0.0890678	-0.201145	-0.1945	sp|P28290|SSFA2_HUMAN	sp|P28290|SSFA2_HUMAN	0.0811077	0.236022
0.172743	0.190046	0.41846	0.260416	sp|Q86XZ4|SPAS2_HUMAN	sp|Q86XZ4|SPAS2_HUMAN	0.0813277	0.236322
0.156785	0.29125	0.102994	0.183676	sp|O15234|CASC3_HUMAN	sp|O15234|CASC3_HUMAN	0.0816791	0.237084
-0.0509507	-0.120906	-0.0534488	-0.0751018	sp|Q06210|GFPT1_HUMAN;sp|O94808|GFPT2_HUMAN	sp|Q06210|GFPT1_HUMAN	0.0818226	0.237241
-0.0657628	-0.0188488	-0.0527902	-0.0458006	sp|Q9UQ35|SRRM2_HUMAN	sp|Q9UQ35|SRRM2_HUMAN	0.0819558	0.237368
-0.387242	-0.221354	-0.129529	-0.246042	sp|O43768|ENSA_HUMAN	sp|O43768|ENSA_HUMAN	0.0824869	0.238385
0.163241	0.367706	0.153286	0.228078	sp|O95155|UBE4B_HUMAN	sp|O95155|UBE4B_HUMAN	0.082418	0.238385
-0.0259259	-0.0693156	-0.0344558	-0.0432324	sp|P62136|PP1A_HUMAN	sp|P62136|PP1A_HUMAN	0.0827186	0.238535
-0.0515188	-0.168966	-0.111041	-0.110508	sp|Q13595|TRA2A_HUMAN	sp|Q13595|TRA2A_HUMAN	0.0826325	0.238535
-0.110589	-0.089559	-0.0311498	-0.0770992	sp|Q6P996|PDXD1_HUMAN;sp|Q6P474|PDXD2_HUMAN	sp|Q6P996|PDXD1_HUMAN	0.0832994	0.239949
0.00432164	0.00949053	0.0143553	0.00938915	sp|Q9H0C8|ILKAP_HUMAN	sp|Q9H0C8|ILKAP_HUMAN	0.0834521	0.240128
-0.157818	-0.236435	-0.449178	-0.281144	sp|P30040|ERP29_HUMAN	sp|P30040|ERP29_HUMAN	0.0839341	0.240484
-0.0272044	-0.0399332	-0.0117334	-0.0262903	sp|P31150|GDIA_HUMAN	sp|P31150|GDIA_HUMAN	0.0842094	0.240484
0.0546401	0.139469	0.191057	0.128389	sp|P49841|GSK3B_HUMAN	sp|P49841|GSK3B_HUMAN	0.0840271	0.240484
0.115832	0.163112	0.0469799	0.108641	sp|Q13363|CTBP1_HUMAN	sp|Q13363|CTBP1_HUMAN	0.0843138	0.240484
-0.26668	-0.396593	-0.755576	-0.47295	sp|Q15067|ACOX1_HUMAN	sp|Q15067|ACOX1_HUMAN	0.0837353	0.240484
-0.0418923	-0.0684531	-0.124016	-0.0781203	sp|Q15181|IPYR_HUMAN	sp|Q15181|IPYR_HUMAN	0.0840098	0.240484
0.0831111	0.285461	0.197488	0.188687	sp|Q6ISB3|GRHL2_HUMAN	sp|Q6ISB3|GRHL2_HUMAN	0.084365	0.240484
-0.084242	-0.300519	-0.276555	-0.220439	sp|Q6PGP7|TTC37_HUMAN	sp|Q6PGP7|TTC37_HUMAN	0.0843916	0.240484
-0.211665	-0.287237	-0.576562	-0.358488	sp|Q8N5K1|CISD2_HUMAN	sp|Q8N5K1|CISD2_HUMAN	0.0842362	0.240484
-0.0916789	-0.064329	-0.179727	-0.111912	sp|O75367|H2AY_HUMAN;sp|Q9P0M6|H2AW_HUMAN	sp|O75367|H2AY_HUMAN	0.0846679	0.240623
-0.094033	-0.0505622	-0.0321969	-0.0589307	sp|P51608|MECP2_HUMAN	sp|P51608|MECP2_HUMAN	0.0846807	0.240623
-0.32954	-0.172051	-0.115582	-0.205724	sp|Q32P44|EMAL3_HUMAN	sp|Q32P44|EMAL3_HUMAN	0.0847123	0.240623
-0.376601	-0.105753	-0.279932	-0.254095	sp|P51153|RAB13_HUMAN	sp|P51153|RAB13_HUMAN	0.0850446	0.24087
0.0214797	0.0615688	0.032242	0.0384302	sp|Q14498|RBM39_HUMAN;sp|Q86U06|RBM23_HUMAN	sp|Q14498|RBM39_HUMAN	0.084965	0.24087
-0.0404821	-0.117443	-0.0622338	-0.0733863	sp|Q15007|FL2D_HUMAN	sp|Q15007|FL2D_HUMAN	0.0851624	0.24087
-0.287413	-0.201294	-0.0825147	-0.190407	sp|Q9Y6D6|BIG1_HUMAN	sp|Q9Y6D6|BIG1_HUMAN	0.0850816	0.24087
-0.222128	-0.266004	-0.574111	-0.354081	sp|P07919|QCR6_HUMAN	sp|P07919|QCR6_HUMAN	0.0854645	0.24121
0.033793	0.0951818	0.122341	0.0837721	sp|P62826|RAN_HUMAN	sp|P62826|RAN_HUMAN	0.0854084	0.24121
-0.16146	-0.215379	-0.0599009	-0.14558	sp|Q9Y4H2|IRS2_HUMAN	sp|Q9Y4H2|IRS2_HUMAN	0.0856229	0.2414
-0.157335	-0.222616	-0.441047	-0.273666	sp|Q16718|NDUA5_HUMAN	sp|Q16718|NDUA5_HUMAN	0.0858049	0.241657
-0.0693611	-0.13868	-0.226696	-0.144912	sp|O95721|SNP29_HUMAN	sp|O95721|SNP29_HUMAN	0.086135	0.241948
-0.0893441	-0.0347366	-0.0408382	-0.054973	sp|Q07666|KHDR1_HUMAN;sp|Q5VWX1|KHDR2_HUMAN	sp|Q07666|KHDR1_HUMAN	0.0861821	0.241948
0.31371	0.324004	0.0903115	0.242675	sp|Q9BVP2|GNL3_HUMAN	sp|Q9BVP2|GNL3_HUMAN	0.0861378	0.241948
-0.159106	-0.256097	-0.476478	-0.297227	sp|O00584|RNT2_HUMAN	sp|O00584|RNT2_HUMAN	0.0869765	0.242033
-0.11168	-0.198974	-0.0643592	-0.125004	sp|O96013|PAK4_HUMAN	sp|O96013|PAK4_HUMAN	0.0867332	0.242033
0.0430645	0.0628125	0.017922	0.0412663	sp|P22234|PUR6_HUMAN	sp|P22234|PUR6_HUMAN	0.0864346	0.242033
-0.211715	-0.380258	-0.664082	-0.418685	sp|P28799|GRN_HUMAN	sp|P28799|GRN_HUMAN	0.0866619	0.242033
-0.289439	-0.0811559	-0.29108	-0.220558	sp|P60953|CDC42_HUMAN;sp|P17081|RHOQ_HUMAN;sp|Q9H4E5|RHOJ_HUMAN	sp|P60953|CDC42_HUMAN	0.0870335	0.242033
-0.333571	-0.0903575	-0.30406	-0.242663	sp|P62805|H4_HUMAN	sp|P62805|H4_HUMAN	0.0869129	0.242033
0.116232	0.032242	0.0837921	0.0774219	sp|Q13158|FADD_HUMAN	sp|Q13158|FADD_HUMAN	0.0869494	0.242033
-0.297928	-0.310397	-0.0856651	-0.23133	sp|Q9BQA1|MEP50_HUMAN	sp|Q9BQA1|MEP50_HUMAN	0.0866476	0.242033
0.0581087	0.214622	0.167743	0.146825	sp|Q9BZX2|UCK2_HUMAN;sp|Q9HA47|UCK1_HUMAN	sp|Q9BZX2|UCK2_HUMAN;sp|Q9HA47|UCK1_HUMAN	0.0869533	0.242033
0.0282862	0.0858326	0.0467006	0.0536064	sp|Q96I24|FUBP3_HUMAN;REV__sp|P16234|PGFRA_HUMAN	sp|Q96I24|FUBP3_HUMAN	0.0872676	0.24243
0.073546	0.0282862	0.102725	0.0681858	sp|P13807|GYS1_HUMAN	sp|P13807|GYS1_HUMAN	0.0877857	0.243389
-0.112849	-0.0393697	-0.146467	-0.0995621	sp|Q13418|ILK_HUMAN	sp|Q13418|ILK_HUMAN	0.0877961	0.243389
0.0874628	0.219587	0.095722	0.134257	sp|O00541|PESC_HUMAN	sp|O00541|PESC_HUMAN	0.0881179	0.243466
-0.28037	-0.0879941	-0.160218	-0.176194	sp|Q8IWV7|UBR1_HUMAN	sp|Q8IWV7|UBR1_HUMAN	0.0881911	0.243466
-0.113629	-0.0305161	-0.106296	-0.0834805	sp|Q9BQC6|RT63_HUMAN	sp|Q9BQC6|RT63_HUMAN	0.0880979	0.243466
-0.0628063	-0.0431553	-0.0175631	-0.0411749	sp|Q9Y5Q8|TF3C5_HUMAN	sp|Q9Y5Q8|TF3C5_HUMAN	0.0880352	0.243466
-0.143421	-0.0527753	-0.0676969	-0.0879643	sp|P56270|MAZ_HUMAN	sp|P56270|MAZ_HUMAN	0.0884666	0.24372
-0.0765237	-0.0903729	-0.0238124	-0.0635696	sp|Q86XP3|DDX42_HUMAN	sp|Q86XP3|DDX42_HUMAN	0.0884503	0.24372
-0.143947	-0.460588	-0.262798	-0.289111	sp|O15460|P4HA2_HUMAN	sp|O15460|P4HA2_HUMAN	0.08867	0.244027
0.0347792	0.132511	0.106214	0.0911682	sp|P27694|RFA1_HUMAN	sp|P27694|RFA1_HUMAN	0.0890808	0.244649
0.0167816	0.0221902	0.00590291	0.0149582	sp|P62081|RS7_HUMAN	sp|P62081|RS7_HUMAN	0.0890358	0.244649
-0.117506	-0.0357566	-0.137378	-0.0968801	sp|Q12765|SCRN1_HUMAN	sp|Q12765|SCRN1_HUMAN	0.0894185	0.245221
-0.236045	-0.140301	-0.435202	-0.270516	sp|Q96DA6|TIM14_HUMAN	sp|Q96DA6|TIM14_HUMAN	0.0894738	0.245221
-0.25858	-0.316762	-0.691779	-0.422374	sp|Q08380|LG3BP_HUMAN	sp|Q08380|LG3BP_HUMAN	0.0896216	0.245373
0.00906043	0.0344974	0.0326651	0.0254076	sp|O95372|LYPA2_HUMAN	sp|O95372|LYPA2_HUMAN	0.0900992	0.246426
0.0961269	0.0866479	0.0247452	0.0691733	sp|P22061|PIMT_HUMAN	sp|P22061|PIMT_HUMAN	0.0906786	0.246739
-0.0928017	-0.0672584	-0.0245605	-0.0615402	sp|P33992|MCM5_HUMAN	sp|P33992|MCM5_HUMAN	0.0906292	0.246739
-0.0958204	-0.0777108	-0.0246192	-0.0660501	sp|Q13838|DX39B_HUMAN	sp|Q13838|DX39B_HUMAN	0.0906308	0.246739
-0.288558	-0.0747449	-0.225228	-0.196177	sp|Q96L91|EP400_HUMAN	sp|Q96L91|EP400_HUMAN	0.0905124	0.246739
-0.260238	-0.142449	-0.0824842	-0.161724	sp|Q9BZE9|ASPC1_HUMAN	sp|Q9BZE9|ASPC1_HUMAN	0.0903252	0.246739
-0.157592	-0.0560711	-0.213788	-0.142484	sp|Q9BQP7|MGME1_HUMAN	sp|Q9BQP7|MGME1_HUMAN	0.0908456	0.24694
-0.194774	-0.193701	-0.474132	-0.287535	sp|P28331|NDUS1_HUMAN	sp|P28331|NDUS1_HUMAN	0.0911235	0.247442
0.10017	0.0923428	0.0255958	0.072703	sp|P61313|RL15_HUMAN	sp|P61313|RL15_HUMAN	0.0916014	0.248443
0.182819	0.399554	0.146134	0.242836	sp|Q9P287|BCCIP_HUMAN	sp|Q9P287|BCCIP_HUMAN	0.0916794	0.248443
-0.100979	-0.39553	-0.305931	-0.26748	sp|O43707|ACTN4_HUMAN;sp|Q08043|ACTN3_HUMAN	sp|O43707|ACTN4_HUMAN	0.091825	0.248584
-0.226426	-0.449355	-0.149297	-0.275026	sp|Q9P2B4|CT2NL_HUMAN	sp|Q9P2B4|CT2NL_HUMAN	0.0924084	0.249908
-0.23652	-0.297857	-0.651858	-0.395412	sp|P49755|TMEDA_HUMAN	sp|P49755|TMEDA_HUMAN	0.0925285	0.249978
0.139076	0.0976109	0.0363276	0.091005	sp|Q9Y262|EIF3L_HUMAN	sp|Q9Y262|EIF3L_HUMAN	0.0928161	0.2505
-0.0653853	-0.143309	-0.0517281	-0.0868075	sp|P53618|COPB_HUMAN	sp|P53618|COPB_HUMAN	0.093136	0.250853
-0.108659	-0.100051	-0.257269	-0.155326	sp|Q6YN16|HSDL2_HUMAN	sp|Q6YN16|HSDL2_HUMAN	0.0931125	0.250853
-0.0856498	-0.221775	-0.0942024	-0.133876	sp|P82932|RT06_HUMAN	sp|P82932|RT06_HUMAN	0.0932381	0.250873
0.123534	0.0343565	0.138552	0.0988143	sp|P53602|MVD1_HUMAN	sp|P53602|MVD1_HUMAN	0.0933804	0.251001
-0.179368	-0.317265	-0.583376	-0.360003	sp|P09110|THIK_HUMAN	sp|P09110|THIK_HUMAN	0.0935086	0.251091
-0.0364519	-0.028587	-0.0797982	-0.0482791	sp|P22626|ROA2_HUMAN	sp|P22626|ROA2_HUMAN	0.0937252	0.251419
0.0402613	0.151989	0.16221	0.118153	sp|Q8TEX9|IPO4_HUMAN	sp|Q8TEX9|IPO4_HUMAN	0.0941039	0.252179
0.0377336	0.0862402	0.0319598	0.0519779	sp|P46060|RAGP1_HUMAN	sp|P46060|RAGP1_HUMAN	0.0943866	0.252282
-0.137584	-0.121612	-0.321171	-0.193456	sp|Q15836|VAMP3_HUMAN;sp|P63027|VAMP2_HUMAN;sp|P23763|VAMP1_HUMAN	sp|Q15836|VAMP3_HUMAN	0.094291	0.252282
-0.15592	-0.0694367	-0.251882	-0.15908	sp|Q96HE7|ERO1A_HUMAN	sp|Q96HE7|ERO1A_HUMAN	0.0944275	0.252282
0.183201	0.0448837	0.145873	0.124652	sp|Q9H0B6|KLC2_HUMAN	sp|Q9H0B6|KLC2_HUMAN	0.0945313	0.252305
-0.0795847	-0.115301	-0.23749	-0.144125	sp|Q9Y5Y2|NUBP2_HUMAN	sp|Q9Y5Y2|NUBP2_HUMAN	0.0946648	0.252408
0.0556121	0.166972	0.223793	0.148793	sp|Q12962|TAF10_HUMAN	sp|Q12962|TAF10_HUMAN	0.0947894	0.252466
-0.104728	-0.245574	-0.0928017	-0.147701	sp|Q13630|FCL_HUMAN	sp|Q13630|FCL_HUMAN	0.094877	0.252466
-0.174019	-0.0474279	-0.195599	-0.139015	sp|P15151|PVR_HUMAN	sp|P15151|PVR_HUMAN	0.0950301	0.25262
-0.0969617	-0.277499	-0.127904	-0.167455	sp|P53367|ARFP1_HUMAN	sp|P53367|ARFP1_HUMAN	0.0952422	0.25293
0.455544	0.108892	0.367147	0.310528	sp|P27144|KAD4_HUMAN	sp|P27144|KAD4_HUMAN	0.0962417	0.253807
-0.0529698	-0.0744715	-0.157061	-0.0948342	sp|Q14980|NUMA1_HUMAN	sp|Q14980|NUMA1_HUMAN	0.0960662	0.253807
-0.0693156	-0.289157	-0.263577	-0.20735	sp|Q6IBS0|TWF2_HUMAN	sp|Q6IBS0|TWF2_HUMAN	0.0961672	0.253807
-0.194625	-0.0507415	-0.209728	-0.151698	sp|Q96LB3|IFT74_HUMAN	sp|Q96LB3|IFT74_HUMAN	0.0957921	0.253807
-0.0624296	-0.0876567	-0.184752	-0.111613	sp|Q9H6S0|YTDC2_HUMAN	sp|Q9H6S0|YTDC2_HUMAN	0.0958353	0.253807
0.0354831	0.0585242	0.113567	0.0691915	sp|Q9P258|RCC2_HUMAN	sp|Q9P258|RCC2_HUMAN	0.0961763	0.253807
0.169412	0.139731	0.0405417	0.116562	sp|Q9Y613|FHOD1_HUMAN	sp|Q9Y613|FHOD1_HUMAN	0.0959311	0.253807
-0.0913869	-0.221051	-0.346408	-0.219615	sp|Q9H7E9|CH033_HUMAN	sp|Q9H7E9|CH033_HUMAN	0.0964031	0.25398
-0.0451932	-0.0531045	-0.0125482	-0.0369486	sp|P10768|ESTD_HUMAN	sp|P10768|ESTD_HUMAN	0.0967492	0.254434
-0.0956662	-0.234941	-0.365779	-0.232128	sp|P61019|RAB2A_HUMAN;sp|Q8WUD1|RAB2B_HUMAN	sp|P61019|RAB2A_HUMAN;sp|Q8WUD1|RAB2B_HUMAN	0.0967675	0.254434
-0.212768	-0.0521319	-0.152885	-0.139262	sp|Q16537|2A5E_HUMAN	sp|Q16537|2A5E_HUMAN	0.0970593	0.254445
-0.0659591	-0.0994327	-0.203319	-0.122904	sp|Q99961|SH3G1_HUMAN;sp|Q99962|SH3G2_HUMAN;sp|Q99963|SH3G3_HUMAN	sp|Q99961|SH3G1_HUMAN	0.0970136	0.254445
-0.244002	-0.148721	-0.477161	-0.289961	sp|Q9BYD3|RM04_HUMAN	sp|Q9BYD3|RM04_HUMAN	0.0970072	0.254445
-0.0364223	-0.0927863	-0.141939	-0.0903827	sp|A6NDG6|PGP_HUMAN	sp|A6NDG6|PGP_HUMAN	0.0974162	0.254626
-0.163785	-0.340788	-0.111882	-0.205485	sp|O75717|WDHD1_HUMAN	sp|O75717|WDHD1_HUMAN	0.0973815	0.254626
-0.0793866	-0.147793	-0.043988	-0.0903893	sp|Q96C86|DCPS_HUMAN	sp|Q96C86|DCPS_HUMAN	0.0973105	0.254626
-0.15449	-0.109234	-0.327747	-0.197157	sp|P06756|ITAV_HUMAN	sp|P06756|ITAV_HUMAN	0.0976496	0.254887
-0.0660951	-0.103534	-0.208561	-0.126063	sp|Q96A35|RM24_HUMAN	sp|Q96A35|RM24_HUMAN	0.0979005	0.254887
0.0799754	0.283211	0.161049	0.174745	sp|Q9NQW6|ANLN_HUMAN	sp|Q9NQW6|ANLN_HUMAN	0.0977853	0.254887
-0.431676	-0.257683	-0.117287	-0.268882	sp|Q9UBI6|GBG12_HUMAN	sp|Q9UBI6|GBG12_HUMAN	0.0978622	0.254887
-0.0676666	-0.0445236	-0.138791	-0.0836604	sp|Q15027|ACAP1_HUMAN	sp|Q15027|ACAP1_HUMAN	0.0982871	0.255643
-0.313638	-0.0931248	-0.165402	-0.190722	sp|O00268|TAF4_HUMAN	sp|O00268|TAF4_HUMAN	0.0989214	0.256538
-0.067198	-0.191178	-0.0841197	-0.114165	sp|Q9HA77|SYCM_HUMAN	sp|Q9HA77|SYCM_HUMAN	0.098765	0.256538
0.102053	0.0241777	0.100574	0.0756017	sp|Q9Y2Z0|SUGT1_HUMAN	sp|Q9Y2Z0|SUGT1_HUMAN	0.098842	0.256538
-0.0736209	-0.187576	-0.0733174	-0.111505	sp|O95400|CD2B2_HUMAN	sp|O95400|CD2B2_HUMAN	0.099324	0.256829
-0.177294	-0.109405	-0.35369	-0.213463	sp|Q9P1Y5|CAMP3_HUMAN	sp|Q9P1Y5|CAMP3_HUMAN	0.0992909	0.256829
-0.0525658	-0.131977	-0.206479	-0.13034	sp|Q9Y224|CN166_HUMAN	sp|Q9Y224|CN166_HUMAN	0.0992383	0.256829
-0.0757024	-0.203668	-0.0839821	-0.121118	sp|Q9ULC4|MCTS1_HUMAN	sp|Q9ULC4|MCTS1_HUMAN	0.0994463	0.256895
0.015783	0.0453032	0.0199154	0.0270006	sp|Q5JSZ5|PRC2B_HUMAN	sp|Q5JSZ5|PRC2B_HUMAN	0.0996661	0.257212
0.0396999	0.00949053	0.0275787	0.0255897	sp|P35998|PRS7_HUMAN	sp|P35998|PRS7_HUMAN	0.100265	0.258002
-0.390737	-0.578456	-0.140285	-0.369826	sp|P42677|RS27_HUMAN	sp|P42677|RS27_HUMAN	0.100361	0.258002
-0.166325	-0.0386137	-0.123308	-0.109416	sp|Q96JM3|CHAP1_HUMAN	sp|Q96JM3|CHAP1_HUMAN	0.100203	0.258002
-0.244395	-0.0587585	-0.255667	-0.186273	sp|Q9NTZ6|RBM12_HUMAN	sp|Q9NTZ6|RBM12_HUMAN	0.100128	0.258002
-0.342305	-0.411637	-0.092494	-0.282145	sp|Q96FN4|CPNE2_HUMAN	sp|Q96FN4|CPNE2_HUMAN	0.100512	0.25814
-0.46927	-0.172522	-0.707854	-0.449882	sp|P82970|HMGN5_HUMAN	sp|P82970|HMGN5_HUMAN	0.100856	0.258774
0.0241777	0.0794293	0.0396999	0.047769	sp|Q96C01|F136A_HUMAN	sp|Q96C01|F136A_HUMAN	0.100971	0.258818
0.063641	0.0384361	0.127105	0.076394	sp|P53990|IST1_HUMAN	sp|P53990|IST1_HUMAN	0.101416	0.258985
0.0396999	0.0924781	0.153416	0.0951981	sp|P78344|IF4G2_HUMAN	sp|P78344|IF4G2_HUMAN	0.101329	0.258985
0.0206267	0.0663992	0.0900404	0.0590221	sp|Q9UKY7|CDV3_HUMAN	sp|Q9UKY7|CDV3_HUMAN	0.101369	0.258985
-0.158751	-0.307412	-0.565118	-0.343761	sp|Q9Y4W6|AFG32_HUMAN	sp|Q9Y4W6|AFG32_HUMAN	0.101427	0.258985
-0.0295586	-0.0270427	-0.0730442	-0.0432152	sp|P14866|HNRPL_HUMAN	sp|P14866|HNRPL_HUMAN	0.101532	0.259005
-0.151715	-0.0854508	-0.0411054	-0.0927569	sp|O15042|SR140_HUMAN	sp|O15042|SR140_HUMAN	0.102009	0.25917
0.103263	0.106348	0.272382	0.160664	sp|P07305|H10_HUMAN	sp|P07305|H10_HUMAN	0.10263	0.25917
-0.104201	-0.203336	-0.373608	-0.227048	sp|P13667|PDIA4_HUMAN	sp|P13667|PDIA4_HUMAN	0.102013	0.25917
-0.128992	-0.249033	-0.0725889	-0.150205	sp|P35637|FUS_HUMAN	sp|P35637|FUS_HUMAN	0.101957	0.25917
0.0329472	0.0738203	0.0246034	0.0437903	sp|Q14241|ELOA1_HUMAN	sp|Q14241|ELOA1_HUMAN	0.102404	0.25917
0.0226164	0.0579701	0.0919367	0.0575077	sp|Q6P2E9|EDC4_HUMAN	sp|Q6P2E9|EDC4_HUMAN	0.102769	0.25917
-0.101768	-0.110604	-0.275088	-0.162487	sp|Q96DV4|RM38_HUMAN	sp|Q96DV4|RM38_HUMAN	0.102193	0.25917
-0.0535686	-0.0209405	-0.084961	-0.0531567	sp|Q96FV9|THOC1_HUMAN	sp|Q96FV9|THOC1_HUMAN	0.102618	0.25917
-0.0778631	-0.141048	-0.270852	-0.163254	sp|Q96T37|RBM15_HUMAN	sp|Q96T37|RBM15_HUMAN	0.102754	0.25917
-0.824725	-0.743279	-0.18236	-0.583455	sp|Q9BS40|LXN_HUMAN	sp|Q9BS40|LXN_HUMAN	0.101807	0.25917
-0.31802	-0.119589	-0.125557	-0.187722	sp|Q9NWV4|CA123_HUMAN	sp|Q9NWV4|CA123_HUMAN	0.102356	0.25917
-0.200929	-0.0496809	-0.127305	-0.125972	sp|Q9Y5B9|SP16H_HUMAN	sp|Q9Y5B9|SP16H_HUMAN	0.102088	0.25917
0.256407	0.33514	0.763412	0.451653	sp|O00560|SDCB1_HUMAN	sp|O00560|SDCB1_HUMAN	0.103164	0.259898
-0.107741	-0.387072	-0.207694	-0.234169	sp|O95782|AP2A1_HUMAN;sp|O94973|AP2A2_HUMAN	sp|O95782|AP2A1_HUMAN	0.103254	0.259898
-0.133005	-0.154442	-0.374991	-0.220813	sp|Q86XL3|ANKL2_HUMAN	sp|Q86XL3|ANKL2_HUMAN	0.103899	0.261275
-0.081568	-0.0614206	-0.185294	-0.109427	sp|P02545|LMNA_HUMAN	sp|P02545|LMNA_HUMAN	0.104132	0.261368
0.015212	0.0655723	0.0430645	0.0412829	sp|P17028|ZNF24_HUMAN	sp|P17028|ZNF24_HUMAN	0.105197	0.261368
0.0439044	0.0453032	0.117163	0.0687902	sp|P23588|IF4B_HUMAN	sp|P23588|IF4B_HUMAN	0.104609	0.261368
0.0371714	0.138159	0.0753272	0.0835526	sp|P29558|RBMS1_HUMAN;sp|Q6XE24|RBMS3_HUMAN	sp|P29558|RBMS1_HUMAN	0.104974	0.261368
0.0251707	0.0723116	0.10916	0.0688807	sp|P62979|RS27A_HUMAN	sp|P62979|RS27A_HUMAN	0.105229	0.261368
0.0183493	0.0870554	0.0710762	0.058827	sp|Q00341|VIGLN_HUMAN	sp|Q00341|VIGLN_HUMAN	0.105224	0.261368
-0.165985	-0.104124	-0.345986	-0.205365	sp|Q13011|ECH1_HUMAN	sp|Q13011|ECH1_HUMAN	0.105414	0.261368
-0.0400222	-0.176397	-0.121502	-0.112641	sp|Q5SRE5|NU188_HUMAN	sp|Q5SRE5|NU188_HUMAN	0.10464	0.261368
0.20063	0.0650208	0.0894982	0.118383	sp|Q5TBB1|RNH2B_HUMAN	sp|Q5TBB1|RNH2B_HUMAN	0.105024	0.261368
-0.310844	-0.37662	-0.900341	-0.529268	sp|Q92520|FAM3C_HUMAN	sp|Q92520|FAM3C_HUMAN	0.104981	0.261368
-0.0567163	-0.20573	-0.265622	-0.176023	sp|Q92575|UBXN4_HUMAN	sp|Q92575|UBXN4_HUMAN	0.105213	0.261368
0.118094	0.0388575	0.0518593	0.0696036	sp|Q96F86|EDC3_HUMAN	sp|Q96F86|EDC3_HUMAN	0.105031	0.261368
0.281431	0.305095	0.0652966	0.217274	sp|Q96NC0|ZMAT2_HUMAN	sp|Q96NC0|ZMAT2_HUMAN	0.104357	0.261368
-0.0296322	-0.13984	-0.11221	-0.0938938	sp|Q9BU89|DOHH_HUMAN	sp|Q9BU89|DOHH_HUMAN	0.105085	0.261368
-0.128093	-0.140698	-0.0296028	-0.0994648	sp|Q9BV19|CA050_HUMAN	sp|Q9BV19|CA050_HUMAN	0.105338	0.261368
0.193204	0.271187	0.0593554	0.174582	sp|P78346|RPP30_HUMAN	sp|P78346|RPP30_HUMAN	0.105953	0.262262
-0.250629	-0.0573617	-0.275193	-0.194394	sp|Q14160|SCRIB_HUMAN;sp|Q9BTT6|LRRC1_HUMAN	sp|Q14160|SCRIB_HUMAN	0.105973	0.262262
-0.155614	-0.049666	-0.069467	-0.0915824	sp|Q6UX04|CWC27_HUMAN	sp|Q6UX04|CWC27_HUMAN	0.106363	0.262499
-0.464206	-0.198113	-0.154811	-0.272377	sp|Q96B70|LENG9_HUMAN	sp|Q96B70|LENG9_HUMAN	0.106365	0.262499
0.257976	0.397693	0.091666	0.249112	sp|Q9GZS1|RPA49_HUMAN	sp|Q9GZS1|RPA49_HUMAN	0.106344	0.262499
-0.0281309	-0.0294997	-0.00615901	-0.0212632	sp|P20962|PTMS_HUMAN	sp|P20962|PTMS_HUMAN	0.106639	0.262711
0.0890913	0.393087	0.431783	0.304654	sp|Q5TAQ9|DCAF8_HUMAN	sp|Q5TAQ9|DCAF8_HUMAN	0.106649	0.262711
-0.0557562	-0.170897	-0.0741828	-0.100279	sp|P61160|ARP2_HUMAN	sp|P61160|ARP2_HUMAN	0.106855	0.262731
0.210264	0.159758	0.0441843	0.138069	sp|Q96SB4|SRPK1_HUMAN;REV__sp|P62910|RL32_HUMAN	sp|Q96SB4|SRPK1_HUMAN	0.106819	0.262731
0.11703	0.0694272	0.0285691	0.0716754	sp|O14737|PDCD5_HUMAN	sp|O14737|PDCD5_HUMAN	0.107129	0.263043
-0.158848	-0.538555	-0.74398	-0.480461	sp|O43278|SPIT1_HUMAN	sp|O43278|SPIT1_HUMAN	0.10718	0.263043
-0.147745	-0.0341307	-0.0930017	-0.091626	sp|P51610|HCFC1_HUMAN	sp|P51610|HCFC1_HUMAN	0.107844	0.264073
-0.0508013	-0.248691	-0.198229	-0.165907	sp|Q99547|MPH6_HUMAN	sp|Q99547|MPH6_HUMAN	0.107746	0.264073
0.0560286	0.102725	0.202136	0.120296	sp|Q9Y223|GLCNE_HUMAN	sp|Q9Y223|GLCNE_HUMAN	0.107899	0.264073
0.0447438	0.0633648	0.142348	0.0834856	sp|P14635|CCNB1_HUMAN	sp|P14635|CCNB1_HUMAN	0.108013	0.264109
-0.444734	-0.206495	-0.133005	-0.261411	sp|P07902|GALT_HUMAN	sp|P07902|GALT_HUMAN	0.1088	0.265299
0.0551957	0.218843	0.274411	0.182817	sp|Q7Z6E9|RBBP6_HUMAN	sp|Q7Z6E9|RBBP6_HUMAN	0.108796	0.265299
-0.0548867	-0.0215115	-0.0910949	-0.055831	sp|Q9BQ61|CS043_HUMAN	sp|Q9BQ61|CS043_HUMAN	0.108786	0.265299
-0.0912178	-0.164335	-0.0413726	-0.098975	sp|Q04917|1433F_HUMAN	sp|Q04917|1433F_HUMAN	0.109239	0.266127
-0.264478	-0.736821	-0.282298	-0.427866	sp|Q03154|ACY1_HUMAN	sp|Q03154|ACY1_HUMAN	0.10948	0.266468
-0.077041	-0.307823	-0.171043	-0.185302	sp|P08559|ODPA_HUMAN	sp|P08559|ODPA_HUMAN	0.109651	0.26664
-0.122868	-0.0350321	-0.170296	-0.109399	sp|O60832|DKC1_HUMAN	sp|O60832|DKC1_HUMAN	0.109967	0.266919
0.0765591	0.0533895	0.0160683	0.0486723	sp|Q8NFW8|NEUA_HUMAN	sp|Q8NFW8|NEUA_HUMAN	0.109881	0.266919
-0.145382	-0.125085	-0.0282339	-0.0995669	sp|O43809|CPSF5_HUMAN	sp|O43809|CPSF5_HUMAN	0.110387	0.26696
-0.317984	-0.0837985	-0.418601	-0.273461	sp|P09493|TPM1_HUMAN	sp|P09493|TPM1_HUMAN	0.110215	0.26696
-0.0976253	-0.324744	-0.147474	-0.189948	sp|P11310|ACADM_HUMAN	sp|P11310|ACADM_HUMAN	0.110286	0.26696
0.0928839	0.268913	0.106214	0.156004	sp|Q7Z5K2|WAPL_HUMAN	sp|Q7Z5K2|WAPL_HUMAN	0.110234	0.26696
-0.0725131	-0.158333	-0.289598	-0.173481	sp|P05556|ITB1_HUMAN	sp|P05556|ITB1_HUMAN	0.110818	0.267515
0.169925	0.0503276	0.0779266	0.0993931	sp|Q92844|TANK_HUMAN	sp|Q92844|TANK_HUMAN	0.110763	0.267515
-0.0111372	-0.0396811	-0.0191265	-0.0233149	sp|O75175|CNOT3_HUMAN	sp|O75175|CNOT3_HUMAN	0.111223	0.26778
-0.185622	-0.0712545	-0.0654004	-0.107426	sp|P54252|ATX3_HUMAN	sp|P54252|ATX3_HUMAN	0.11104	0.26778
-0.327547	-0.112568	-0.128645	-0.189587	sp|Q8IVM0|CCD50_HUMAN	sp|Q8IVM0|CCD50_HUMAN	0.11123	0.26778
-0.098969	-0.143261	-0.324292	-0.188841	sp|P17480|UBF1_HUMAN	sp|P17480|UBF1_HUMAN	0.111388	0.267916
-0.263473	-0.17511	-0.0554863	-0.16469	sp|O43488|ARK72_HUMAN;sp|Q8NHP1|ARK74_HUMAN	sp|O43488|ARK72_HUMAN	0.111881	0.268123
-0.113707	-0.0952192	-0.28444	-0.164456	sp|P20340|RAB6A_HUMAN	sp|P20340|RAB6A_HUMAN	0.112033	0.268123
0.0515809	0.0097772	0.0465609	0.035973	sp|P49914|MTHFS_HUMAN	sp|P49914|MTHFS_HUMAN	0.11208	0.268123
-0.0634845	-0.149329	-0.0471744	-0.0866625	sp|P62942|FKB1A_HUMAN	sp|P62942|FKB1A_HUMAN	0.111714	0.268123
0.0647449	0.0457225	0.148739	0.0864021	sp|Q9ULX3|NOB1_HUMAN	sp|Q9ULX3|NOB1_HUMAN	0.112063	0.268123
-0.277499	-0.273954	-0.752875	-0.434776	sp|Q9Y241|HIG1A_HUMAN	sp|Q9Y241|HIG1A_HUMAN	0.111824	0.268123
-0.0337615	-0.147282	-0.178567	-0.11987	sp|P18206|VINC_HUMAN	sp|P18206|VINC_HUMAN	0.112422	0.268215
-0.0332595	-0.106995	-0.159831	-0.100028	sp|P35251|RFC1_HUMAN	sp|P35251|RFC1_HUMAN	0.112391	0.268215
-0.338086	-0.0703604	-0.226324	-0.21159	sp|Q9UHJ6|SHPK_HUMAN	sp|Q9UHJ6|SHPK_HUMAN	0.112384	0.268215
0.116897	0.0254541	0.0731348	0.0718286	sp|Q9Y265|RUVB1_HUMAN	sp|Q9Y265|RUVB1_HUMAN	0.112743	0.268739
0.0309717	0.165944	0.147046	0.114654	sp|Q9BWF3|RBM4_HUMAN	sp|Q9BWF3|RBM4_HUMAN	0.112951	0.268995
-0.759454	-0.203984	-0.373907	-0.445781	sp|Q8WVT3|TPC12_HUMAN	sp|Q8WVT3|TPC12_HUMAN	0.113263	0.269253
-0.193123	-0.131645	-0.43862	-0.254463	sp|Q9UKV5|AMFR_HUMAN	sp|Q9UKV5|AMFR_HUMAN	0.113204	0.269253
-0.0610594	-0.128014	-0.0353574	-0.0748104	sp|O75494|SRS10_HUMAN;sp|Q8WXF0|SRS12_HUMAN	sp|O75494|SRS10_HUMAN	0.113538	0.269666
-0.067198	-0.0142955	-0.077924	-0.0531392	sp|P17706|PTN2_HUMAN	sp|P17706|PTN2_HUMAN	0.114022	0.270285
0.256769	0.0889556	0.0970714	0.147599	sp|P55212|CASP6_HUMAN	sp|P55212|CASP6_HUMAN	0.114052	0.270285
-0.0850222	-0.116567	-0.27521	-0.158933	sp|Q9BQ39|DDX50_HUMAN	sp|Q9BQ39|DDX50_HUMAN	0.114104	0.270285
-0.365593	-0.0760826	-0.416924	-0.2862	sp|Q5T440|CAF17_HUMAN	sp|Q5T440|CAF17_HUMAN	0.114336	0.270351
-0.230872	-0.098521	-0.0706483	-0.133347	sp|Q9H0W8|SMG9_HUMAN	sp|Q9H0W8|SMG9_HUMAN	0.11429	0.270351
-0.0133051	-0.0609239	-0.0735451	-0.049258	sp|O14908|GIPC1_HUMAN	sp|O14908|GIPC1_HUMAN	0.115187	0.27087
-0.255357	-0.0817359	-0.397676	-0.244923	sp|O43678|NDUA2_HUMAN	sp|O43678|NDUA2_HUMAN	0.115508	0.27087
0.0597706	0.0220482	0.100709	0.0608424	sp|O75347|TBCA_HUMAN	sp|O75347|TBCA_HUMAN	0.115679	0.27087
-0.22085	-0.160589	-0.523919	-0.301786	sp|P14927|QCR7_HUMAN	sp|P14927|QCR7_HUMAN	0.115266	0.27087
-0.121832	-0.274913	-0.507439	-0.301395	sp|Q00059|TFAM_HUMAN	sp|Q00059|TFAM_HUMAN	0.114966	0.27087
0.0391384	0.0203421	0.0783365	0.045939	sp|Q13442|HAP28_HUMAN	sp|Q13442|HAP28_HUMAN	0.114932	0.27087
-0.0639369	-0.0978415	-0.0200479	-0.0606087	sp|Q15418|KS6A1_HUMAN	sp|Q15418|KS6A1_HUMAN	0.114762	0.27087
-0.102589	-0.16809	-0.364794	-0.211824	sp|Q8NBS9|TXND5_HUMAN	sp|Q8NBS9|TXND5_HUMAN	0.114971	0.27087
-0.138442	-0.0273514	-0.0940793	-0.0866241	sp|Q8WTW3|COG1_HUMAN	sp|Q8WTW3|COG1_HUMAN	0.11536	0.27087
-0.236656	-0.0934788	-0.0772085	-0.135781	sp|Q9UKG1|DP13A_HUMAN	sp|Q9UKG1|DP13A_HUMAN	0.11555	0.27087
-0.0530297	-0.148193	-0.245557	-0.148927	sp|Q9Y5J1|UTP18_HUMAN	sp|Q9Y5J1|UTP18_HUMAN	0.115617	0.27087
-0.170459	-0.206545	-0.0369254	-0.137977	sp|Q03169|TNAP2_HUMAN	sp|Q03169|TNAP2_HUMAN	0.115975	0.271324
-0.098382	-0.214374	-0.40591	-0.239555	sp|O14672|ADA10_HUMAN	sp|O14672|ADA10_HUMAN	0.116183	0.271422
0.0526941	0.0885487	0.0192037	0.0534822	sp|Q12931|TRAP1_HUMAN	sp|Q12931|TRAP1_HUMAN	0.116222	0.271422
-0.036082	-0.0963755	-0.164723	-0.0990601	sp|P42765|THIM_HUMAN	sp|P42765|THIM_HUMAN	0.116611	0.272092
-0.189516	-0.120655	-0.0385396	-0.116237	sp|Q9UEW8|STK39_HUMAN	sp|Q9UEW8|STK39_HUMAN	0.116771	0.272227
-0.409182	-0.0858642	-0.24996	-0.248335	sp|Q9Y3Q8|T22D4_HUMAN	sp|Q9Y3Q8|T22D4_HUMAN	0.116989	0.272495
0.0067647	0.0298416	0.0381553	0.0249205	sp|P63272|SPT4H_HUMAN	sp|P63272|SPT4H_HUMAN	0.117474	0.272882
0.0124972	0.0384361	0.0149266	0.0219533	sp|Q8IX12|CCAR1_HUMAN	sp|Q8IX12|CCAR1_HUMAN	0.11746	0.272882
-0.201178	-0.0400963	-0.231633	-0.157636	sp|Q9BZL4|PP12C_HUMAN	sp|Q9BZL4|PP12C_HUMAN	0.117567	0.272882
-0.0662461	-0.157705	-0.28766	-0.170537	sp|Q9P0U4|CXXC1_HUMAN	sp|Q9P0U4|CXXC1_HUMAN	0.117417	0.272882
-0.110199	-0.162606	-0.377632	-0.216812	sp|P07237|PDIA1_HUMAN	sp|P07237|PDIA1_HUMAN	0.11778	0.272899
0.0139266	0.0122111	0.0367495	0.0209624	sp|P63244|GBLP_HUMAN	sp|P63244|GBLP_HUMAN	0.117737	0.272899
0.119555	0.0724488	0.0247452	0.0722498	sp|O60220|TIM8A_HUMAN	sp|O60220|TIM8A_HUMAN	0.118526	0.273468
-0.0504576	-0.0848233	-0.0178698	-0.0510503	sp|P15311|EZRI_HUMAN	sp|P15311|EZRI_HUMAN	0.118437	0.273468
0.192699	0.0467006	0.0989585	0.112786	sp|P23381|SYWC_HUMAN	sp|P23381|SYWC_HUMAN	0.118452	0.273468
-0.196194	-0.0987836	-0.0484421	-0.114473	sp|Q9NZJ9|NUDT4_HUMAN;sp|Q96G61|NUD11_HUMAN;sp|Q8NFP7|NUD10_HUMAN;sp|O95989|NUDT3_HUMAN	sp|Q9NZJ9|NUDT4_HUMAN;sp|Q96G61|NUD11_HUMAN;sp|Q8NFP7|NUD10_HUMAN	0.118541	0.273468
0.0750534	0.0172092	0.0977456	0.0633361	sp|Q9Y285|SYFA_HUMAN	sp|Q9Y285|SYFA_HUMAN	0.118385	0.273468
-0.0269839	-0.159992	-0.131582	-0.106186	sp|O60664|PLIN3_HUMAN	sp|O60664|PLIN3_HUMAN	0.119583	0.274013
-0.166924	-0.082301	-0.333571	-0.194265	sp|Q15005|SPCS2_HUMAN	sp|Q15005|SPCS2_HUMAN	0.119117	0.274013
0.0511633	0.249142	0.15004	0.150115	sp|Q7L4I2|RSRC2_HUMAN	sp|Q7L4I2|RSRC2_HUMAN	0.119513	0.274013
0.876016	0.974236	0.16337	0.671207	sp|Q96AT1|K1143_HUMAN	sp|Q96AT1|K1143_HUMAN	0.119478	0.274013
-0.0986755	-0.0701635	-0.23669	-0.135176	sp|Q96M27|PRRC1_HUMAN	sp|Q96M27|PRRC1_HUMAN	0.119343	0.274013
-0.23382	-0.156338	-0.542879	-0.311012	sp|Q9BZE1|RM37_HUMAN	sp|Q9BZE1|RM37_HUMAN	0.11895	0.274013
0.166201	0.32964	0.0805212	0.192121	sp|Q9NW13|RBM28_HUMAN	sp|Q9NW13|RBM28_HUMAN	0.11932	0.274013
0.117828	0.0278618	0.0611541	0.068948	sp|Q9UPS8|ANR26_HUMAN	sp|Q9UPS8|ANR26_HUMAN	0.119603	0.274013
-0.0605176	-0.0357566	-0.0125482	-0.0362741	sp|P32969|RL9_HUMAN	sp|P32969|RL9_HUMAN	0.120083	0.274666
-0.140985	-0.113348	-0.360842	-0.205058	sp|Q8WWI1|LMO7_HUMAN	sp|Q8WWI1|LMO7_HUMAN	0.120095	0.274666
-0.216283	-0.136569	-0.0419368	-0.131596	sp|Q13555|KCC2G_HUMAN;sp|Q13554|KCC2B_HUMAN	sp|Q13555|KCC2G_HUMAN	0.120658	0.275598
-0.0317102	-0.164868	-0.105008	-0.100529	sp|Q9NQP4|PFD4_HUMAN	sp|Q9NQP4|PFD4_HUMAN	0.120711	0.275598
-0.129734	-0.0258085	-0.156579	-0.10404	sp|P40926|MDHM_HUMAN	sp|P40926|MDHM_HUMAN	0.120844	0.275665
-0.155277	-0.0444491	-0.0657477	-0.0884913	sp|Q9BRP8|WIBG_HUMAN	sp|Q9BRP8|WIBG_HUMAN	0.121064	0.275931
0.0465609	0.0154976	0.0169242	0.0263275	sp|P62269|RS18_HUMAN	sp|P62269|RS18_HUMAN	0.121523	0.276263
-0.128156	-0.0415507	-0.210045	-0.126584	sp|Q9H2U2|IPYR2_HUMAN	sp|Q9H2U2|IPYR2_HUMAN	0.121378	0.276263
-0.139188	-0.329051	-0.0938328	-0.187357	sp|Q9Y618|NCOR2_HUMAN	sp|Q9Y618|NCOR2_HUMAN	0.121502	0.276263
0.461319	0.174023	0.147307	0.260883	sp|P25788|PSA3_HUMAN	sp|P25788|PSA3_HUMAN	0.121891	0.276861
-0.0387027	-0.0623091	-0.141876	-0.0809625	sp|Q9H0E2|TOLIP_HUMAN	sp|Q9H0E2|TOLIP_HUMAN	0.121994	0.276861
-0.162331	-0.35925	-0.0945413	-0.205374	sp|Q9ULA0|DNPEP_HUMAN	sp|Q9ULA0|DNPEP_HUMAN	0.122552	0.277888
0.0219061	0.0254541	0.00403388	0.0171314	sp|Q15650|TRIP4_HUMAN	sp|Q15650|TRIP4_HUMAN	0.122741	0.278079
-0.0951113	-0.111118	-0.0174462	-0.0745587	sp|Q96QK1|VPS35_HUMAN	sp|Q96QK1|VPS35_HUMAN	0.123301	0.278893
-0.214458	-0.0771476	-0.375871	-0.222492	sp|Q9BTA9|WAC_HUMAN	sp|Q9BTA9|WAC_HUMAN	0.12331	0.278893
0.180784	0.0312541	0.124725	0.112255	sp|O15371|EIF3D_HUMAN	sp|O15371|EIF3D_HUMAN	0.123583	0.279273
0.160404	0.0714881	0.0422241	0.091372	sp|P37198|NUP62_HUMAN	sp|P37198|NUP62_HUMAN	0.12378	0.27948
-0.0736513	-0.305681	-0.147825	-0.175719	sp|Q9BVG4|PBDC1_HUMAN	sp|Q9BVG4|PBDC1_HUMAN	0.12402	0.279783
0.0820213	0.151079	0.326422	0.186508	sp|O60271|JIP4_HUMAN;sp|Q9UPT6|JIP3_HUMAN	sp|O60271|JIP4_HUMAN	0.124367	0.280329
-0.104977	-0.0906954	-0.0161181	-0.0705967	sp|O43390|HNRPR_HUMAN	sp|O43390|HNRPR_HUMAN	0.12448	0.280344
0.197865	0.247442	0.0385766	0.161294	sp|P32322|P5CR1_HUMAN	sp|P32322|P5CR1_HUMAN	0.124683	0.280564
-0.0689675	-0.0953271	-0.0155492	-0.0599479	sp|O75874|IDHC_HUMAN	sp|O75874|IDHC_HUMAN	0.125121	0.280912
0.260146	0.539035	0.128689	0.30929	sp|Q07866|KLC1_HUMAN	sp|Q07866|KLC1_HUMAN	0.124957	0.280912
0.119157	0.16633	0.0272955	0.104261	sp|Q9Y6M1|IF2B2_HUMAN	sp|Q9Y6M1|IF2B2_HUMAN	0.125156	0.280912
-0.255133	-0.643991	-0.188003	-0.362376	sp|O00487|PSDE_HUMAN	sp|O00487|PSDE_HUMAN	0.125525	0.28133
-0.0839208	-0.360046	-0.509984	-0.317984	sp|P04040|CATA_HUMAN	sp|P04040|CATA_HUMAN	0.125617	0.28133
-0.134841	-0.756477	-0.482996	-0.458105	sp|P04899|GNAI2_HUMAN	sp|P04899|GNAI2_HUMAN	0.125752	0.28133
-0.404114	-0.144871	-0.718877	-0.422621	sp|Q9Y6C9|MTCH2_HUMAN	sp|Q9Y6C9|MTCH2_HUMAN	0.125766	0.28133
-0.134271	-0.190931	-0.0313415	-0.118848	sp|Q9GZP8|IMUP_HUMAN	sp|Q9GZP8|IMUP_HUMAN	0.125943	0.281488
0.121281	0.121281	0.0184917	0.0870177	sp|P31942|HNRH3_HUMAN	sp|P31942|HNRH3_HUMAN	0.126321	0.282095
0.0102069	0.0302654	0.052555	0.0310091	sp|Q96FX7|TRM61_HUMAN	sp|Q96FX7|TRM61_HUMAN	0.126672	0.282641
0.0553346	0.0206267	0.101112	0.0590245	sp|P04075|ALDOA_HUMAN	sp|P04075|ALDOA_HUMAN	0.126913	0.282788
-0.126454	-0.300519	-0.0810643	-0.169346	sp|Q9Y2X7|GIT1_HUMAN	sp|Q9Y2X7|GIT1_HUMAN	0.126951	0.282788
-0.185163	-0.109872	-0.424881	-0.239972	sp|P48047|ATPO_HUMAN	sp|P48047|ATPO_HUMAN	0.127386	0.28352
-0.0272632	-0.0436459	-0.10276	-0.0578896	sp|P27707|DCK_HUMAN	sp|P27707|DCK_HUMAN	0.127539	0.283619
-0.0737425	-0.0306929	-0.142831	-0.0824221	sp|P30084|ECHM_HUMAN	sp|P30084|ECHM_HUMAN	0.127645	0.283619
-0.00555066	-0.0039005	-0.000880304	-0.00344382	sp|P18621|RL17_HUMAN	sp|P18621|RL17_HUMAN	0.128064	0.284313
-0.0611196	-0.421071	-0.410965	-0.297719	sp|Q13084|RM28_HUMAN	sp|Q13084|RM28_HUMAN	0.128281	0.284318
-0.121173	-0.132357	-0.377276	-0.210268	sp|Q9BYN8|RT26_HUMAN	sp|Q9BYN8|RT26_HUMAN	0.128255	0.284318
-0.0842114	-0.0850681	-0.012359	-0.0605462	sp|O75607|NPM3_HUMAN	sp|O75607|NPM3_HUMAN	0.128535	0.284645
0.0275787	0.016639	0.0643311	0.0361829	sp|P23396|RS3_HUMAN	sp|P23396|RS3_HUMAN	0.128896	0.284673
0.0632269	0.105946	0.0192037	0.0627923	sp|P49792|RBP2_HUMAN;sp|Q7Z3J3|RGPD4_HUMAN;sp|A6NKT7|RGPD3_HUMAN;sp|P0DJD0|RGPD1_HUMAN;sp|P0DJD1|RGPD2_HUMAN;sp|Q99666|RGPD5_HUMAN;sp|O14715|RGPD8_HUMAN	sp|P49792|RBP2_HUMAN	0.128977	0.284673
-0.0328167	-0.00744911	-0.0158701	-0.018712	sp|Q99447|PCY2_HUMAN	sp|Q99447|PCY2_HUMAN	0.128901	0.284673
0.0451634	0.03492	0.118759	0.0662806	sp|Q99729|ROAA_HUMAN	sp|Q99729|ROAA_HUMAN	0.128759	0.284673
-0.04989	-0.219304	-0.317067	-0.19542	sp|P13987|CD59_HUMAN	sp|P13987|CD59_HUMAN	0.129283	0.285089
0.108357	0.016211	0.0799754	0.0681812	sp|Q9BRZ2|TRI56_HUMAN	sp|Q9BRZ2|TRI56_HUMAN	0.129408	0.285089
0.0699771	0.195977	0.0610158	0.10899	sp|Q9NPD3|EXOS4_HUMAN	sp|Q9NPD3|EXOS4_HUMAN	0.129488	0.285089
-0.192134	-0.0980422	-0.416885	-0.235687	sp|Q9NQ50|RM40_HUMAN	sp|Q9NQ50|RM40_HUMAN	0.130302	0.286643
-0.359657	-0.423139	-0.0581726	-0.280323	sp|Q96HS1|PGAM5_HUMAN	sp|Q96HS1|PGAM5_HUMAN	0.130454	0.28674
0.0563061	0.0110662	0.0761487	0.0478403	sp|O14980|XPO1_HUMAN	sp|O14980|XPO1_HUMAN	0.130964	0.287442
-0.088853	-0.0917712	-0.0125482	-0.0643908	sp|P63279|UBC9_HUMAN	sp|P63279|UBC9_HUMAN	0.131077	0.287442
0.0486547	0.197362	0.0863761	0.110798	sp|Q13123|RED_HUMAN	sp|Q13123|RED_HUMAN	0.131098	0.287442
-0.0258232	-0.142895	-0.18408	-0.117599	sp|Q8IUD2|RB6I2_HUMAN	sp|Q8IUD2|RB6I2_HUMAN	0.131244	0.287523
-0.0263226	-0.145908	-0.188397	-0.12021	sp|Q9UNF0|PACN2_HUMAN	sp|Q9UNF0|PACN2_HUMAN	0.131525	0.287902
-0.0159868	-0.0814306	-0.0434228	-0.0469467	sp|Q13177|PAK2_HUMAN;sp|O75914|PAK3_HUMAN	sp|Q13177|PAK2_HUMAN	0.131809	0.288048
-0.0436161	-0.0363335	-0.00586922	-0.0286063	sp|Q9UMS4|PRP19_HUMAN	sp|Q9UMS4|PRP19_HUMAN	0.131805	0.288048
0.0326651	0.234379	0.245009	0.170684	sp|Q96HA7|TONSL_HUMAN	sp|Q96HA7|TONSL_HUMAN	0.132101	0.288447
-0.0452081	-0.0278956	-0.108752	-0.0606186	sp|Q13620|CUL4B_HUMAN	sp|Q13620|CUL4B_HUMAN	0.132512	0.289023
0.0142124	0.052555	0.0854246	0.0507307	sp|Q15382|RHEB_HUMAN	sp|Q15382|RHEB_HUMAN	0.132582	0.289023
-0.076113	-0.342726	-0.504939	-0.307926	sp|Q969V3|NCLN_HUMAN	sp|Q969V3|NCLN_HUMAN	0.132767	0.289187
0.23585	0.0304067	0.205017	0.157091	sp|P49902|5NTC_HUMAN	sp|P49902|5NTC_HUMAN	0.133409	0.290347
-0.0397404	-0.00958238	-0.061526	-0.0369496	sp|Q15149|PLEC_HUMAN	sp|Q15149|PLEC_HUMAN	0.133616	0.29056
0.0729976	0.0187766	0.117163	0.0696458	sp|P60891|PRPS1_HUMAN;sp|P21108|PRPS3_HUMAN	sp|P60891|PRPS1_HUMAN;sp|P21108|PRPS3_HUMAN	0.134114	0.291405
0.070252	0.531369	0.409798	0.33714	sp|Q96B26|EXOS8_HUMAN	sp|Q96B26|EXOS8_HUMAN	0.134517	0.291943
0.152378	0.114367	0.0204844	0.0957432	sp|Q9NQT5|EXOS3_HUMAN	sp|Q9NQT5|EXOS3_HUMAN	0.134582	0.291943
-0.0369403	-0.257942	-0.176756	-0.157213	sp|O75569|PRKRA_HUMAN	sp|O75569|PRKRA_HUMAN	0.135189	0.292468
0.0504668	0.0142124	0.0854246	0.0500346	sp|P12081|SYHC_HUMAN	sp|P12081|SYHC_HUMAN	0.135373	0.292468
-0.137299	-0.176365	-0.482291	-0.265318	sp|P20674|COX5A_HUMAN	sp|P20674|COX5A_HUMAN	0.135486	0.292468
0.121281	0.240009	0.0476779	0.136323	sp|Q9UEE9|CFDP1_HUMAN	sp|Q9UEE9|CFDP1_HUMAN	0.135434	0.292468
0.205768	0.215989	0.0270125	0.14959	sp|Q9UHA3|RLP24_HUMAN	sp|Q9UHA3|RLP24_HUMAN	0.135003	0.292468
0.107822	0.0641931	0.258941	0.143652	sp|Q9Y606|TRUA_HUMAN	sp|Q9Y606|TRUA_HUMAN	0.1353	0.292468
-0.191343	-0.187954	-0.588574	-0.322623	sp|P98172|EFNB1_HUMAN	sp|P98172|EFNB1_HUMAN	0.136062	0.293473
-0.0256763	-0.0338058	-0.00429115	-0.0212577	sp|P36915|GNL1_HUMAN	sp|P36915|GNL1_HUMAN	0.13706	0.294669
-0.238136	-0.249616	-0.029971	-0.172574	sp|P50225|ST1A1_HUMAN;sp|P50224|ST1A3_HUMAN	sp|P50225|ST1A1_HUMAN;sp|P50224|ST1A3_HUMAN	0.136823	0.294669
-0.199405	-0.0561762	-0.341665	-0.199082	sp|Q07157|ZO1_HUMAN	sp|Q07157|ZO1_HUMAN	0.137014	0.294669
-0.0560711	-0.084854	-0.0121989	-0.0510413	sp|Q15424|SAFB1_HUMAN	sp|Q15424|SAFB1_HUMAN	0.136955	0.294669
-0.0956508	-0.0262051	-0.162218	-0.0946913	sp|P55265|DSRAD_HUMAN	sp|P55265|DSRAD_HUMAN	0.137392	0.294775
0.155102	0.0183493	0.147697	0.107049	sp|Q16822|PCKGM_HUMAN	sp|Q16822|PCKGM_HUMAN	0.137443	0.294775
-0.0374732	-0.263265	-0.313764	-0.204834	sp|Q9UER7|DAXX_HUMAN	sp|Q9UER7|DAXX_HUMAN	0.137392	0.294775
-0.111212	-0.0142664	-0.0813084	-0.0689289	sp|Q99459|CDC5L_HUMAN	sp|Q99459|CDC5L_HUMAN	0.138	0.295729
-0.289334	-0.0460867	-0.375441	-0.236954	sp|Q969H8|CS010_HUMAN	sp|Q969H8|CS010_HUMAN	0.138196	0.295911
-0.26304	-0.344557	-0.0423825	-0.21666	sp|Q9H2H8|PPIL3_HUMAN	sp|Q9H2H8|PPIL3_HUMAN	0.138414	0.296139
-0.195946	-0.0381989	-0.096684	-0.110276	sp|O15270|SPTC2_HUMAN	sp|O15270|SPTC2_HUMAN	0.138903	0.296706
-0.231667	-0.0447765	-0.115254	-0.130566	sp|Q9NUU7|DD19A_HUMAN;sp|Q9UMR2|DD19B_HUMAN	sp|Q9NUU7|DD19A_HUMAN;sp|Q9UMR2|DD19B_HUMAN	0.138813	0.296706
-0.0217751	-0.123685	-0.0659591	-0.0704732	sp|O15381|NVL_HUMAN	sp|O15381|NVL_HUMAN	0.139521	0.297767
-0.420704	-0.388922	-0.0470403	-0.285555	sp|O75663|TIPRL_HUMAN	sp|O75663|TIPRL_HUMAN	0.139624	0.297767
-0.107306	-0.101768	-0.330937	-0.180004	sp|Q96GC5|RM48_HUMAN	sp|Q96GC5|RM48_HUMAN	0.139878	0.29807
-0.0935404	-0.253378	-0.0679388	-0.138286	sp|Q9BYB4|GNB1L_HUMAN	sp|Q9BYB4|GNB1L_HUMAN	0.139992	0.298072
0.0648829	0.0298416	0.142348	0.0790242	sp|O95757|HS74L_HUMAN	sp|O95757|HS74L_HUMAN	0.140556	0.298793
-0.141096	-0.0432296	-0.257425	-0.14725	sp|Q99879|H2B1M_HUMAN	sp|Q99879|H2B1M_HUMAN	0.140461	0.298793
-0.0780763	-0.109468	-0.0134798	-0.0670079	sp|Q8N1G4|LRC47_HUMAN	sp|Q8N1G4|LRC47_HUMAN	0.141131	0.299775
0.0395595	0.133037	0.0439044	0.0721671	sp|P62249|RS16_HUMAN	sp|P62249|RS16_HUMAN	0.141344	0.299989
0.0954519	0.0117819	0.110631	0.0726214	sp|Q9P016|THYN1_HUMAN	sp|Q9P016|THYN1_HUMAN	0.14194	0.301013
0.0472592	0.0569996	0.166587	0.0902819	sp|Q9BWU0|NADAP_HUMAN	sp|Q9BWU0|NADAP_HUMAN	0.142226	0.301138
-0.0377101	-0.22006	-0.310594	-0.189454	sp|Q9UBS4|DJB11_HUMAN	sp|Q9UBS4|DJB11_HUMAN	0.142136	0.301138
0.0305479	0.124196	0.209641	0.121461	sp|A3KN83|SBNO1_HUMAN;sp|Q9Y2G9|SBNO2_HUMAN	sp|A3KN83|SBNO1_HUMAN	0.143326	0.301303
-0.0705119	-0.144377	-0.329613	-0.181501	sp|O95292|VAPB_HUMAN	sp|O95292|VAPB_HUMAN	0.142686	0.301303
-0.0614357	-0.121989	-0.0218923	-0.0684389	sp|P35659|DEK_HUMAN	sp|P35659|DEK_HUMAN	0.143059	0.301303
0.091666	0.00949053	0.0843364	0.061831	sp|P49321|NASP_HUMAN	sp|P49321|NASP_HUMAN	0.142706	0.301303
-0.0202966	-0.187921	-0.149953	-0.11939	sp|Q10713|MPPA_HUMAN	sp|Q10713|MPPA_HUMAN	0.142918	0.301303
-0.143676	-0.0419666	-0.0473981	-0.0776801	sp|Q68E01|INT3_HUMAN	sp|Q68E01|INT3_HUMAN	0.143045	0.301303
0.0210533	0.118759	0.0603242	0.066712	sp|Q8N5M4|TTC9C_HUMAN	sp|Q8N5M4|TTC9C_HUMAN	0.143163	0.301303
-0.053329	-0.128708	-0.272663	-0.151567	sp|Q9BYD1|RM13_HUMAN	sp|Q9BYD1|RM13_HUMAN	0.142632	0.301303
0.143524	0.0160683	0.157561	0.105718	sp|Q9Y314|NOSIP_HUMAN	sp|Q9Y314|NOSIP_HUMAN	0.143293	0.301303
0.0557509	0.0395595	0.152378	0.0825629	sp|P06730|IF4E_HUMAN	sp|P06730|IF4E_HUMAN	0.143744	0.301941
-0.292581	-0.0803472	-0.101428	-0.158119	sp|Q9Y263|PLAP_HUMAN	sp|Q9Y263|PLAP_HUMAN	0.143936	0.302106
-0.082301	-0.0746993	-0.00813082	-0.0550437	sp|P06753|TPM3_HUMAN	sp|P06753|TPM3_HUMAN	0.144509	0.30283
0.0959919	0.346191	0.11836	0.186848	sp|Q8WTS6|SETD7_HUMAN	sp|Q8WTS6|SETD7_HUMAN	0.144399	0.30283
0.016639	0.170182	0.151859	0.112893	sp|Q9C0B1|FTO_HUMAN	sp|Q9C0B1|FTO_HUMAN	0.144976	0.30356
-0.134366	-0.0480094	-0.270573	-0.150983	sp|Q9Y3B7|RM11_HUMAN	sp|Q9Y3B7|RM11_HUMAN	0.145086	0.30356
-0.0207063	-0.16835	-0.208061	-0.132372	sp|Q9BYD2|RM09_HUMAN	sp|Q9BYD2|RM09_HUMAN	0.145895	0.305011
-0.149569	-0.0835233	-0.0223903	-0.0851607	sp|P09960|LKHA4_HUMAN	sp|P09960|LKHA4_HUMAN	0.14623	0.305471
-0.0594799	-0.328815	-0.498056	-0.295451	sp|P49916|DNLI3_HUMAN	sp|P49916|DNLI3_HUMAN	0.146773	0.306364
-0.153832	-0.0613303	-0.0348844	-0.0833488	sp|Q96FW1|OTUB1_HUMAN	sp|Q96FW1|OTUB1_HUMAN	0.14699	0.306575
0.0294175	0.067088	0.013498	0.0366678	sp|Q86V81|THOC4_HUMAN	sp|Q86V81|THOC4_HUMAN	0.147366	0.307119
0.0717627	0.0097772	0.0958569	0.0591322	sp|Q15366|PCBP2_HUMAN;sp|P57721|PCBP3_HUMAN	sp|Q15366|PCBP2_HUMAN;sp|P57721|PCBP3_HUMAN	0.147506	0.307169
-0.157963	-0.0708756	-0.0301625	-0.0863335	sp|P09497|CLCB_HUMAN	sp|P09497|CLCB_HUMAN	0.149128	0.30946
-0.330284	-0.103472	-0.64433	-0.359362	sp|P56385|ATP5I_HUMAN	sp|P56385|ATP5I_HUMAN	0.148991	0.30946
-0.05285	-0.281386	-0.127809	-0.154015	sp|P56945|BCAR1_HUMAN	sp|P56945|BCAR1_HUMAN	0.149189	0.30946
0.0720372	0.126576	0.321351	0.173322	sp|Q96QR8|PURB_HUMAN	sp|Q96QR8|PURB_HUMAN	0.149121	0.30946
-0.163171	-0.0151701	-0.129766	-0.102702	sp|Q9BTT0|AN32E_HUMAN	sp|Q9BTT0|AN32E_HUMAN	0.149	0.30946
0.171847	0.0536674	0.336169	0.187228	sp|Q16626|MEA1_HUMAN	sp|Q16626|MEA1_HUMAN	0.149612	0.310094
0.215119	0.1038	0.0370308	0.11865	sp|P20073|ANXA7_HUMAN	sp|P20073|ANXA7_HUMAN	0.149763	0.310165
-0.094988	-0.133606	-0.377838	-0.202144	sp|Q86U86|PB1_HUMAN	sp|Q86U86|PB1_HUMAN	0.149912	0.31023
0.0429245	0.132379	0.0364681	0.0705906	sp|O60493|SNX3_HUMAN	sp|O60493|SNX3_HUMAN	0.150121	0.310422
0.0843364	0.248292	0.0641931	0.132274	sp|O75683|SURF6_HUMAN	sp|O75683|SURF6_HUMAN	0.15136	0.311899
-0.0142518	-0.0410015	-0.0103523	-0.0218686	sp|P13010|XRCC5_HUMAN	sp|P13010|XRCC5_HUMAN	0.151209	0.311899
0.0305479	0.0418037	0.120485	0.0642788	sp|P16401|H15_HUMAN	sp|P16401|H15_HUMAN	0.151019	0.311899
-0.134667	-0.206146	-0.564862	-0.301892	sp|P30519|HMOX2_HUMAN	sp|P30519|HMOX2_HUMAN	0.151423	0.311899
-0.0509059	-0.312151	-0.470469	-0.277842	sp|Q02818|NUCB1_HUMAN	sp|Q02818|NUCB1_HUMAN	0.151102	0.311899
0.130931	0.146525	0.0116388	0.0963649	sp|P10809|CH60_HUMAN	sp|P10809|CH60_HUMAN	0.152079	0.312281
-0.0537782	-0.230042	-0.0848692	-0.122896	sp|Q13131|AAPK1_HUMAN;sp|P54646|AAPK2_HUMAN	sp|Q13131|AAPK1_HUMAN	0.15203	0.312281
-0.048636	-0.282737	-0.438385	-0.256586	sp|Q53GQ0|DHB12_HUMAN	sp|Q53GQ0|DHB12_HUMAN	0.151733	0.312281
0.229834	0.176833	0.0203421	0.142336	sp|Q9NP77|SSU72_HUMAN	sp|Q9NP77|SSU72_HUMAN	0.151935	0.312281
-0.0502634	-0.0129412	-0.092617	-0.0519405	sp|O00203|AP3B1_HUMAN;sp|Q13367|AP3B2_HUMAN	sp|O00203|AP3B1_HUMAN	0.152635	0.312454
-0.0118352	-0.140889	-0.151378	-0.101367	sp|Q9H0U6|RM18_HUMAN	sp|Q9H0U6|RM18_HUMAN	0.152373	0.312454
0.0150693	0.123931	0.166715	0.101905	sp|Q9NZ09|UBAP1_HUMAN	sp|Q9NZ09|UBAP1_HUMAN	0.152554	0.312454
0.041243	0.247077	0.381062	0.223127	sp|Q9Y6Q9|NCOA3_HUMAN	sp|Q9Y6Q9|NCOA3_HUMAN	0.152524	0.312454
0.280838	0.182311	0.0297002	0.164283	sp|P41567|EIF1_HUMAN;sp|O60739|EIF1B_HUMAN	sp|P41567|EIF1_HUMAN;sp|O60739|EIF1B_HUMAN	0.153485	0.313314
-0.0574518	-0.155373	-0.334043	-0.182289	sp|P30101|PDIA3_HUMAN	sp|P30101|PDIA3_HUMAN	0.153215	0.313314
0.101247	0.0701145	0.0097772	0.0603795	sp|Q6DKI1|RL7L_HUMAN	sp|Q6DKI1|RL7L_HUMAN	0.153481	0.313314
-0.0441516	-0.0337319	-0.00374143	-0.0272083	sp|Q9BT78|CSN4_HUMAN	sp|Q9BT78|CSN4_HUMAN	0.153753	0.313314
0.0938305	0.0173518	0.0411028	0.0507617	sp|Q9H299|SH3L3_HUMAN	sp|Q9H299|SH3L3_HUMAN	0.153763	0.313314
0.0106367	0.111699	0.0779266	0.0667541	sp|Q9UNM6|PSD13_HUMAN	sp|Q9UNM6|PSD13_HUMAN	0.15364	0.313314
-0.0765998	-0.151506	-0.022786	-0.0836307	sp|Q14376|GALE_HUMAN	sp|Q14376|GALE_HUMAN	0.154352	0.313789
0.161307	0.0861043	0.0224743	0.0899619	sp|Q9H5V9|CX056_HUMAN	sp|Q9H5V9|CX056_HUMAN	0.154196	0.313789
-1.1906	-0.510868	-0.224536	-0.642002	sp|Q9HAU0|PKHA5_HUMAN	sp|Q9HAU0|PKHA5_HUMAN	0.154317	0.313789
-0.103457	-0.126738	-0.00975664	-0.0799838	sp|O14976|GAK_HUMAN	sp|O14976|GAK_HUMAN	0.154718	0.313813
-0.0119225	-0.142162	-0.161944	-0.105343	sp|O94842|TOX4_HUMAN	sp|O94842|TOX4_HUMAN	0.154575	0.313813
0.151599	0.114767	0.0126402	0.0930021	sp|Q9UNE7|CHIP_HUMAN	sp|Q9UNE7|CHIP_HUMAN	0.154684	0.313813
-0.0602017	-0.0630022	-0.00450825	-0.0425707	sp|Q9UKV3|ACINU_HUMAN	sp|Q9UKV3|ACINU_HUMAN	0.154975	0.314094
-0.0416547	-0.0333333	-0.128582	-0.0678567	sp|P00167|CYB5_HUMAN	sp|P00167|CYB5_HUMAN	0.15573	0.314184
-0.0117043	-0.0165412	-0.0480393	-0.0254283	sp|P62750|RL23A_HUMAN	sp|P62750|RL23A_HUMAN	0.155261	0.314184
0.0806577	0.00963388	0.111833	0.0673747	sp|Q06124|PTN11_HUMAN	sp|Q06124|PTN11_HUMAN	0.155725	0.314184
-0.197319	-0.138934	-0.572394	-0.302882	sp|Q7Z434|MAVS_HUMAN	sp|Q7Z434|MAVS_HUMAN	0.155475	0.314184
-0.100221	-0.0804845	-0.30893	-0.163212	sp|Q86UU0|BCL9L_HUMAN	sp|Q86UU0|BCL9L_HUMAN	0.155147	0.314184
0.195221	0.0773797	0.040121	0.104241	sp|Q9Y3C6|PPIL1_HUMAN	sp|Q9Y3C6|PPIL1_HUMAN	0.155503	0.314184
-0.323624	-0.0522216	-0.51167	-0.295839	sp|P18084|ITB5_HUMAN	sp|P18084|ITB5_HUMAN	0.15677	0.315031
0.0192037	0.00360232	0.0321009	0.0183023	sp|P62424|RL7A_HUMAN	sp|P62424|RL7A_HUMAN	0.156443	0.315031
-0.227371	-0.0504277	-0.405375	-0.227725	sp|Q14558|KPRA_HUMAN	sp|Q14558|KPRA_HUMAN	0.156324	0.315031
0.505586	0.563646	0.0380147	0.369082	sp|Q16531|DDB1_HUMAN	sp|Q16531|DDB1_HUMAN	0.15678	0.315031
-0.112958	-0.178992	-0.0182935	-0.103415	sp|Q96C90|PP14B_HUMAN;sp|Q8TAE6|PP14C_HUMAN	sp|Q96C90|PP14B_HUMAN	0.156863	0.315031
-0.0980731	-0.0315479	-0.203286	-0.110969	sp|Q9Y496|KIF3A_HUMAN	sp|Q9Y496|KIF3A_HUMAN	0.156633	0.315031
-0.262936	-0.233447	-0.0175339	-0.171306	sp|O15066|KIF3B_HUMAN;sp|O14782|KIF3C_HUMAN	sp|O15066|KIF3B_HUMAN	0.157197	0.315123
-0.144042	-0.058518	-0.0280426	-0.0768676	sp|P50851|LRBA_HUMAN	sp|P50851|LRBA_HUMAN	0.157264	0.315123
-0.0124463	-0.187313	-0.170021	-0.12326	sp|Q6EEV4|GL1AD_HUMAN	sp|Q6EEV4|GL1AD_HUMAN	0.157071	0.315123
-0.24501	-0.22095	-0.808715	-0.424892	sp|P23511|NFYA_HUMAN	sp|P23511|NFYA_HUMAN	0.157415	0.315185
-0.259668	-0.023827	-0.173059	-0.152185	sp|O95202|LETM1_HUMAN	sp|O95202|LETM1_HUMAN	0.15775	0.315618
0.110363	0.0588013	0.0143553	0.0611733	sp|P56211|ARP19_HUMAN	sp|P56211|ARP19_HUMAN	0.158229	0.316311
0.0723116	0.0193461	0.140779	0.0774787	sp|P60903|S10AA_HUMAN	sp|P60903|S10AA_HUMAN	0.158334	0.316311
-0.169047	-0.0698303	-0.0315479	-0.0901418	sp|Q14203|DCTN1_HUMAN	sp|Q14203|DCTN1_HUMAN	0.158795	0.316993
-0.0636353	-0.0934172	-0.272297	-0.143117	sp|Q16775|GLO2_HUMAN	sp|Q16775|GLO2_HUMAN	0.159214	0.317402
-0.054662	-0.230414	-0.0780001	-0.121026	sp|Q92882|OSTF1_HUMAN	sp|Q92882|OSTF1_HUMAN	0.159239	0.317402
-0.126155	-0.022786	-0.05291	-0.0672838	sp|O60216|RAD21_HUMAN	sp|O60216|RAD21_HUMAN	0.159693	0.317564
0.172743	0.0129261	0.127105	0.104258	sp|O60232|SSA27_HUMAN	sp|O60232|SSA27_HUMAN	0.159528	0.317564
-0.0607434	-0.141446	-0.337539	-0.17991	sp|Q15084|PDIA6_HUMAN	sp|Q15084|PDIA6_HUMAN	0.160039	0.317564
0.228234	0.0342158	0.361207	0.207885	sp|Q9NVS9|PNPO_HUMAN	sp|Q9NVS9|PNPO_HUMAN	0.159974	0.317564
0.0641931	0.0531114	0.205893	0.107732	sp|Q9UG63|ABCF2_HUMAN	sp|Q9UG63|ABCF2_HUMAN	0.159889	0.317564
0.210264	0.0139266	0.234501	0.152897	sp|Q9UNZ5|L10K_HUMAN	sp|Q9UNZ5|L10K_HUMAN	0.160005	0.317564
-0.0241057	-0.107337	-0.198312	-0.109918	sp|Q8N983|RM43_HUMAN	sp|Q8N983|RM43_HUMAN	0.160497	0.317997
0.00848693	0.0831111	0.1145	0.0686995	sp|Q96T51|RUFY1_HUMAN	sp|Q96T51|RUFY1_HUMAN	0.16049	0.317997
-0.197451	-0.143022	-0.0146161	-0.118363	sp|Q9H1E3|NUCKS_HUMAN	sp|Q9H1E3|NUCKS_HUMAN	0.160636	0.318035
-0.0138294	-0.0760522	-0.130208	-0.0733631	sp|Q6ULP2|AFTIN_HUMAN	sp|Q6ULP2|AFTIN_HUMAN	0.160842	0.318206
0.0216219	0.134221	0.0601858	0.0720095	sp|P51532|SMCA4_HUMAN;sp|P51531|SMCA2_HUMAN	sp|P51532|SMCA4_HUMAN	0.161111	0.318501
0.0221902	0.0455827	0.00647761	0.0247502	sp|P52272|HNRPM_HUMAN	sp|P52272|HNRPM_HUMAN	0.161236	0.31851
0.0961269	0.0060466	0.0750534	0.0590756	sp|P35269|T2FA_HUMAN	sp|P35269|T2FA_HUMAN	0.162025	0.319831
-0.00964047	-0.118257	-0.0780305	-0.0686427	sp|P48730|KC1D_HUMAN;sp|P49674|KC1E_HUMAN	sp|P48730|KC1D_HUMAN	0.162779	0.321079
0.0124972	0.157949	0.206893	0.12578	sp|O95239|KIF4A_HUMAN;sp|Q2VIQ3|KIF4B_HUMAN	sp|O95239|KIF4A_HUMAN	0.163996	0.323
-0.165159	-0.332008	-0.0434675	-0.180212	sp|Q9Y333|LSM2_HUMAN	sp|Q9Y333|LSM2_HUMAN	0.163978	0.323
0.0054719	0.0739573	0.0946415	0.0580236	sp|P41236|IPP2_HUMAN;sp|Q6NXS1|IPP2M_HUMAN	sp|P41236|IPP2_HUMAN;sp|Q6NXS1|IPP2M_HUMAN	0.164144	0.323052
-0.253017	-0.0944181	-0.050114	-0.132516	sp|Q8IWS0|PHF6_HUMAN	sp|Q8IWS0|PHF6_HUMAN	0.164361	0.32324
0.0961269	0.00992034	0.0545011	0.0535161	sp|P56537|IF6_HUMAN	sp|P56537|IF6_HUMAN	0.16453	0.323331
0.0709388	0.0097772	0.113967	0.0648944	sp|P22102|PUR2_HUMAN	sp|P22102|PUR2_HUMAN	0.164913	0.323831
-0.0110791	-0.140221	-0.186311	-0.112537	sp|Q02218|ODO1_HUMAN	sp|Q02218|ODO1_HUMAN	0.165028	0.323831
-0.213203	-0.0176215	-0.289651	-0.173492	sp|O75380|NDUS6_HUMAN	sp|O75380|NDUS6_HUMAN	0.165492	0.324262
0.0366088	0.19711	0.0764222	0.103381	sp|Q92614|MY18A_HUMAN	sp|Q92614|MY18A_HUMAN	0.165427	0.324262
-0.0401111	-0.0575719	-0.175957	-0.0912134	sp|Q53GA4|PHLA2_HUMAN	sp|Q53GA4|PHLA2_HUMAN	0.165999	0.324846
-0.084854	-0.012781	-0.142019	-0.0798847	sp|Q6P587|FAHD1_HUMAN	sp|Q6P587|FAHD1_HUMAN	0.166131	0.324846
-0.419334	-0.18164	-0.0655967	-0.22219	sp|Q8IYB8|SUV3_HUMAN	sp|Q8IYB8|SUV3_HUMAN	0.166403	0.324846
0.0203421	0.118227	0.207393	0.115321	sp|Q9NRG0|CHRC1_HUMAN	sp|Q9NRG0|CHRC1_HUMAN	0.16632	0.324846
-0.0259112	-0.0982584	-0.200863	-0.108344	sp|Q9Y6W5|WASF2_HUMAN	sp|Q9Y6W5|WASF2_HUMAN	0.166353	0.324846
0.272501	0.0122111	0.298306	0.194339	sp|Q9BYX2|TBD2A_HUMAN	sp|Q9BYX2|TBD2A_HUMAN	0.167268	0.326295
-0.593159	-0.0509956	-0.837945	-0.494033	sp|P36957|ODO2_HUMAN	sp|P36957|ODO2_HUMAN	0.16754	0.326362
0.0238941	0.143263	0.0586628	0.0752732	sp|Q96RN5|MED15_HUMAN	sp|Q96RN5|MED15_HUMAN	0.167671	0.326362
0.0503276	0.169668	0.365581	0.195192	sp|Q99614|TTC1_HUMAN	sp|Q99614|TTC1_HUMAN	0.16762	0.326362
-0.0625501	-0.173726	-0.0343081	-0.0901948	sp|O43252|PAPS1_HUMAN	sp|O43252|PAPS1_HUMAN	0.168165	0.326367
0.376401	0.249506	0.0258793	0.217262	sp|P16435|NCPR_HUMAN	sp|P16435|NCPR_HUMAN	0.168062	0.326367
-0.0914484	-0.219992	-0.543131	-0.284857	sp|Q9H3L0|MMAD_HUMAN	sp|Q9H3L0|MMAD_HUMAN	0.168101	0.326367
0.0142124	0.0219061	0.0655723	0.0338969	sp|Q9UBV8|PEF1_HUMAN	sp|Q9UBV8|PEF1_HUMAN	0.168166	0.326367
0.226632	0.0840642	0.0429245	0.117873	sp|O75694|NU155_HUMAN	sp|O75694|NU155_HUMAN	0.168386	0.326496
-0.0252945	-0.0744562	-0.0157534	-0.0385014	sp|P26583|HMGB2_HUMAN	sp|P26583|HMGB2_HUMAN	0.168478	0.326496
-0.0292199	-0.0140188	-0.0768128	-0.0400172	sp|Q7Z2W4|ZCCHV_HUMAN	sp|Q7Z2W4|ZCCHV_HUMAN	0.168623	0.326538
-0.16364	-0.127463	-0.535604	-0.275569	sp|Q13217|DNJC3_HUMAN	sp|Q13217|DNJC3_HUMAN	0.168998	0.326787
-0.0568063	-0.135095	-0.336792	-0.176231	sp|Q3KQU3|MA7D1_HUMAN	sp|Q3KQU3|MA7D1_HUMAN	0.168951	0.326787
0.00245056	0.0681893	0.0630887	0.0445762	sp|P46782|RS5_HUMAN	sp|P46782|RS5_HUMAN	0.169178	0.326897
-0.0500543	-0.0585331	-0.200929	-0.103172	sp|Q9BVJ6|UT14A_HUMAN;sp|Q5TAP6|UT14C_HUMAN	sp|Q9BVJ6|UT14A_HUMAN	0.16955	0.327377
-0.156338	-0.100592	-0.474332	-0.243754	sp|P06576|ATPB_HUMAN	sp|P06576|ATPB_HUMAN	0.171293	0.330502
-0.0978415	-0.0485912	-0.266385	-0.137606	sp|Q86UE4|LYRIC_HUMAN	sp|Q86UE4|LYRIC_HUMAN	0.172185	0.331982
-0.0080293	-0.269582	-0.290092	-0.189234	sp|Q8NB37|PDDC1_HUMAN	sp|Q8NB37|PDDC1_HUMAN	0.172515	0.332377
0.121015	0.0326651	0.0313951	0.0616919	sp|Q8TC07|TBC15_HUMAN	sp|Q8TC07|TBC15_HUMAN	0.173078	0.33322
-0.169793	-0.129229	-0.00652125	-0.101848	sp|Q96S59|RANB9_HUMAN	sp|Q96S59|RANB9_HUMAN	0.173655	0.334088
-0.037562	-0.23343	-0.426412	-0.232468	sp|O60568|PLOD3_HUMAN	sp|O60568|PLOD3_HUMAN	0.174183	0.334134
-0.138521	-0.145382	-0.539079	-0.274327	sp|P35232|PHB_HUMAN	sp|P35232|PHB_HUMAN	0.174035	0.334134
0.0272955	0.164271	0.0632269	0.0849313	sp|Q9BYT8|NEUL_HUMAN	sp|Q9BYT8|NEUL_HUMAN	0.174136	0.334134
0.159112	0.377068	0.0543624	0.196848	sp|Q9H7B2|RPF2_HUMAN	sp|Q9H7B2|RPF2_HUMAN	0.174173	0.334134
0.0600474	0.153935	0.0246034	0.0795286	sp|Q71UI9|H2AV_HUMAN;sp|P0C0S5|H2AZ_HUMAN	sp|Q71UI9|H2AV_HUMAN;sp|P0C0S5|H2AZ_HUMAN	0.17543	0.335612
-0.0673341	-0.125526	-0.359194	-0.184018	sp|P31350|RIR2_HUMAN	sp|P31350|RIR2_HUMAN	0.17515	0.335612
-0.0425162	-0.165904	-0.356236	-0.188219	sp|P84095|RHOG_HUMAN	sp|P84095|RHOG_HUMAN	0.17523	0.335612
-0.00473979	-0.118978	-0.151699	-0.0918053	sp|Q96RK0|CIC_HUMAN	sp|Q96RK0|CIC_HUMAN	0.17546	0.335612
-0.0782895	-0.050114	-0.00443588	-0.0442798	sp|Q8WUM4|PDC6I_HUMAN	sp|Q8WUM4|PDC6I_HUMAN	0.175864	0.336144
-0.00154454	-0.0575418	-0.0679085	-0.0423316	sp|P07910|HNRPC_HUMAN;sp|O60812|HNRCL_HUMAN	sp|P07910|HNRPC_HUMAN	0.176383	0.336555
-0.00134235	-0.0569714	-0.0646157	-0.0409765	sp|Q92692|PVRL2_HUMAN	sp|Q92692|PVRL2_HUMAN	0.176216	0.336555
-0.584025	-0.405853	-0.0252211	-0.338366	sp|Q96BJ8|ELMO3_HUMAN	sp|Q96BJ8|ELMO3_HUMAN	0.17646	0.336555
-0.0734388	-0.182229	-0.0271015	-0.0942566	sp|Q9BT73|PSMG3_HUMAN	sp|Q9BT73|PSMG3_HUMAN	0.176846	0.337049
-0.223054	-0.00395845	-0.191228	-0.139413	sp|Q9H0A0|NAT10_HUMAN	sp|Q9H0A0|NAT10_HUMAN	0.178198	0.339139
-0.0833705	-0.0476217	-0.249239	-0.126744	sp|Q9H2W6|RM46_HUMAN	sp|Q9H2W6|RM46_HUMAN	0.178089	0.339139
-0.0522965	-0.384113	-0.692735	-0.376381	sp|O95168|NDUB4_HUMAN	sp|O95168|NDUB4_HUMAN	0.178772	0.3392
-0.123355	-0.0830801	-0.398361	-0.201599	sp|P25705|ATPA_HUMAN	sp|P25705|ATPA_HUMAN	0.178822	0.3392
0.103934	0.101381	0.00129788	0.068871	sp|Q07021|C1QBP_HUMAN	sp|Q07021|C1QBP_HUMAN	0.178438	0.3392
-0.0382137	-0.255512	-0.100577	-0.131434	sp|Q8WVB6|CTF18_HUMAN	sp|Q8WVB6|CTF18_HUMAN	0.17887	0.3392
-0.159057	-0.0377545	-0.043988	-0.0802667	sp|Q9UKX7|NUP50_HUMAN	sp|Q9UKX7|NUP50_HUMAN	0.178778	0.3392
-0.0226688	-0.0865993	-0.0216872	-0.0436518	sp|P55072|TERA_HUMAN;sp|Q8IYT4|KATL2_HUMAN	sp|P55072|TERA_HUMAN	0.179136	0.339463
-0.00135681	-0.110339	-0.119996	-0.0772309	sp|P14550|AK1A1_HUMAN;sp|Q96JD6|AKCL2_HUMAN	sp|P14550|AK1A1_HUMAN	0.179443	0.339802
-0.0795085	-0.0640575	-0.00148678	-0.0483509	sp|P49023|PAXI_HUMAN	sp|P49023|PAXI_HUMAN	0.179871	0.34037
-0.0828968	-0.0406898	-0.00794223	-0.0438429	sp|Q92793|CBP_HUMAN;sp|Q09472|EP300_HUMAN	sp|Q92793|CBP_HUMAN;sp|Q09472|EP300_HUMAN	0.18069	0.341676
-0.247354	-0.123025	-0.0228007	-0.13106	sp|Q5T6F2|UBAP2_HUMAN	sp|Q5T6F2|UBAP2_HUMAN	0.181083	0.342175
0.00705191	0.0485151	0.0909888	0.048852	sp|Q16630|CPSF6_HUMAN	sp|Q16630|CPSF6_HUMAN	0.181332	0.342401
-0.129387	-0.0454016	-0.0220827	-0.0656237	sp|P23921|RIR1_HUMAN	sp|P23921|RIR1_HUMAN	0.181617	0.342686
0.184852	0.109561	0.0104934	0.101635	sp|Q96GQ7|DDX27_HUMAN	sp|Q96GQ7|DDX27_HUMAN	0.181741	0.342686
-0.134065	-0.0220974	-0.0478454	-0.0680027	sp|Q92922|SMRC1_HUMAN	sp|Q92922|SMRC1_HUMAN	0.18235	0.343575
0.283092	0.0469799	0.10044	0.143504	sp|Q9ULX6|AKP8L_HUMAN	sp|Q9ULX6|AKP8L_HUMAN	0.182472	0.343575
0.012068	0.0404014	0.0962619	0.0495771	sp|Q15287|RNPS1_HUMAN	sp|Q15287|RNPS1_HUMAN	0.182903	0.344144
-0.00665169	-0.0495316	-0.0923709	-0.0495181	sp|P20585|MSH3_HUMAN	sp|P20585|MSH3_HUMAN	0.183349	0.344388
-0.291327	-0.216535	-1.00828	-0.505379	sp|Q8IXI1|MIRO2_HUMAN;sp|Q8IXI2|MIRO1_HUMAN	sp|Q8IXI1|MIRO2_HUMAN	0.183163	0.344388
-0.0652495	-0.00991647	-0.0243111	-0.033159	sp|Q9C005|DPY30_HUMAN	sp|Q9C005|DPY30_HUMAN	0.183422	0.344388
-0.0791427	-0.114035	-0.384584	-0.192587	sp|P14314|GLU2B_HUMAN	sp|P14314|GLU2B_HUMAN	0.184158	0.34528
-0.092171	0.000144286	-0.0919403	-0.0613223	sp|Q15437|SC23B_HUMAN	sp|Q15437|SC23B_HUMAN	0.184144	0.34528
-0.046623	-0.0100037	-0.100623	-0.0524166	sp|P00367|DHE3_HUMAN;sp|P49448|DHE4_HUMAN	sp|P00367|DHE3_HUMAN;sp|P49448|DHE4_HUMAN	0.184658	0.345729
0.0404014	0.0328061	0.146916	0.0733745	sp|Q9Y2S6|TMA7_HUMAN;sp|Q9Y2C4|EXOG_HUMAN	sp|Q9Y2S6|TMA7_HUMAN	0.184607	0.345729
0.0374524	0.149519	0.0367495	0.0745738	sp|Q9UN86|G3BP2_HUMAN	sp|Q9UN86|G3BP2_HUMAN	0.184865	0.345872
0.0738203	0.113434	0.00374607	0.0636667	sp|O14639|ABLM1_HUMAN	sp|O14639|ABLM1_HUMAN	0.185514	0.346842
-0.283755	-0.0736058	-0.655967	-0.337776	sp|P55084|ECHB_HUMAN	sp|P55084|ECHB_HUMAN	0.185729	0.347
-0.0952347	-0.103581	0.000576887	-0.0660796	sp|Q9Y4Y9|LSM5_HUMAN	sp|Q9Y4Y9|LSM5_HUMAN	0.186596	0.348374
0.00230651	0.0909888	0.128557	0.0739509	sp|P41091|IF2G_HUMAN;sp|Q2VIR3|IF2GL_HUMAN	sp|P41091|IF2G_HUMAN;sp|Q2VIR3|IF2GL_HUMAN	0.186833	0.348572
-0.0530297	-0.189105	-0.0398887	-0.0940076	sp|O60879|DIAP2_HUMAN	sp|O60879|DIAP2_HUMAN	0.187532	0.349383
0.116232	0.128161	-0.000909215	0.0811613	sp|Q8WUF5|IASPP_HUMAN	sp|Q8WUF5|IASPP_HUMAN	0.18752	0.349383
-0.194592	-0.167037	0.00100953	-0.120207	sp|O43583|DENR_HUMAN	sp|O43583|DENR_HUMAN	0.188142	0.350275
-0.0580523	-0.0762499	-0.000404044	-0.0449021	sp|P32119|PRDX2_HUMAN	sp|P32119|PRDX2_HUMAN	0.18847	0.350639
-0.549747	-0.153126	-0.11491	-0.272594	sp|Q96FZ2|HMCES_HUMAN	sp|Q96FZ2|HMCES_HUMAN	0.18893	0.351248
0.0503276	0.00230651	0.0289935	0.0272092	sp|P50914|RL14_HUMAN	sp|P50914|RL14_HUMAN	0.189236	0.351571
-0.0206185	-0.212116	-0.0938175	-0.108851	sp|P51553|IDH3G_HUMAN	sp|P51553|IDH3G_HUMAN	0.190323	0.353096
-0.138283	-0.145334	-0.588595	-0.290737	sp|Q9UJZ1|STML2_HUMAN	sp|Q9UJZ1|STML2_HUMAN	0.190194	0.353096
0.0606008	0.450274	0.167743	0.226206	sp|Q96BZ8|LENG1_HUMAN	sp|Q96BZ8|LENG1_HUMAN	0.191015	0.35392
-0.0284546	-0.124251	-0.2859	-0.146202	sp|Q9BTX1|NDC1_HUMAN	sp|Q9BTX1|NDC1_HUMAN	0.191034	0.35392
-0.389753	-0.293076	0.000288558	-0.227514	sp|O00764|PDXK_HUMAN	sp|O00764|PDXK_HUMAN	0.191908	0.354082
-0.067969	-0.108161	-0.0027148	-0.0596149	sp|P59998|ARPC4_HUMAN	sp|P59998|ARPC4_HUMAN	0.191879	0.354082
0.0149266	0.265677	0.140909	0.140504	sp|Q05639|EF1A2_HUMAN	sp|Q05639|EF1A2_HUMAN	0.191767	0.354082
0.0550568	0.245374	0.0621218	0.120851	sp|Q15527|SURF2_HUMAN	sp|Q15527|SURF2_HUMAN	0.191922	0.354082
-0.00881285	-0.125101	-0.0620982	-0.0653373	sp|Q96A49|SYAP1_HUMAN	sp|Q96A49|SYAP1_HUMAN	0.191332	0.354082
-0.163801	-0.113302	-0.00183338	-0.0929787	sp|Q9HAB8|PPCS_HUMAN	sp|Q9HAB8|PPCS_HUMAN	0.191453	0.354082
0.0938305	0.0415233	0.273934	0.136429	sp|Q9ULR0|ISY1_HUMAN	sp|Q9ULR0|ISY1_HUMAN	0.192185	0.354319
-0.0489345	-0.005652	-0.0194774	-0.024688	sp|O76070|SYUG_HUMAN;sp|Q16143|SYUB_HUMAN	sp|O76070|SYUG_HUMAN	0.192746	0.35447
-0.425579	0.0060466	-0.359175	-0.259569	sp|Q29963|1C06_HUMAN;sp|Q29865|1C18_HUMAN;sp|Q07000|1C15_HUMAN;sp|P30510|1C14_HUMAN;sp|P30508|1C12_HUMAN;sp|P30504|1C04_HUMAN;sp|P30685|1B35_HUMAN;sp|P30491|1B53_HUMAN;sp|P10319|1B58_HUMAN;sp|Q9TNN7|1C05_HUMAN;sp|P30505|1C08_HUMAN;sp|P30501|1C02_HUMAN;sp|P04222|1C03_HUMAN;sp|P30498|1B78_HUMAN;sp|P30490|1B52_HUMAN;sp|P18464|1B51_HUMAN;sp|P30499|1C01_HUMAN;sp|Q95604|1C17_HUMAN	sp|Q29963|1C06_HUMAN;sp|Q29865|1C18_HUMAN;sp|Q07000|1C15_HUMAN;sp|P30510|1C14_HUMAN;sp|P30508|1C12_HUMAN;sp|P30504|1C04_HUMAN;sp|P30685|1B35_HUMAN;sp|P30491|1B53_HUMAN;sp|P10319|1B58_HUMAN;sp|Q9TNN7|1C05_HUMAN;sp|P30505|1C08_HUMAN;sp|P30501|1C02_HUMAN;sp|P04222|1C03_HUMAN;sp|P30498|1B78_HUMAN;sp|P30490|1B52_HUMAN;sp|P18464|1B51_HUMAN;sp|P30499|1C01_HUMAN	0.192727	0.35447
-0.0535835	-0.00301835	-0.0280868	-0.0282296	sp|Q05655|KPCD_HUMAN;sp|Q04759|KPCT_HUMAN	sp|Q05655|KPCD_HUMAN	0.192801	0.35447
-0.00180454	0.0993626	0.1145	0.0706861	sp|Q9UJC3|HOOK1_HUMAN	sp|Q9UJC3|HOOK1_HUMAN	0.192471	0.35447
-0.023783	-0.0992008	-0.0231232	-0.0487023	sp|Q9NYL9|TMOD3_HUMAN;sp|Q9NZR1|TMOD2_HUMAN	sp|Q9NYL9|TMOD3_HUMAN	0.193546	0.355594
0.0919367	0.065848	0.000144286	0.052643	sp|Q9HAV7|GRPE1_HUMAN	sp|Q9HAV7|GRPE1_HUMAN	0.193705	0.355639
0.00417777	-0.160153	-0.163478	-0.106484	sp|Q12965|MYO1E_HUMAN;sp|O00160|MYO1F_HUMAN	sp|Q12965|MYO1E_HUMAN	0.19422	0.356339
-0.0429323	-0.0215407	-0.133733	-0.0660687	sp|O00425|IF2B3_HUMAN;sp|Q9NZI8|IF2B1_HUMAN	sp|O00425|IF2B3_HUMAN	0.194677	0.356685
0.463518	0.229588	0.0297002	0.240935	sp|Q9H098|F107B_HUMAN	sp|Q9H098|F107B_HUMAN	0.194554	0.356685
0.0720372	0.133169	0.0060466	0.0704176	sp|Q15370|ELOB_HUMAN	sp|Q15370|ELOB_HUMAN	0.195072	0.357161
0.00187425	-0.271444	-0.371777	-0.213782	sp|P05387|RLA2_HUMAN	sp|P05387|RLA2_HUMAN	0.195616	0.357664
-0.0430363	-0.180921	-0.0415359	-0.0884976	sp|Q9HB21|PKHA1_HUMAN	sp|Q9HB21|PKHA1_HUMAN	0.195583	0.357664
-0.0315185	-0.206762	-0.440498	-0.22626	sp|Q9UBC2|EP15R_HUMAN	sp|Q9UBC2|EP15R_HUMAN	0.196331	0.358723
0.0169242	0.0150693	0.0692898	0.0337611	sp|P43686|PRS6B_HUMAN	sp|P43686|PRS6B_HUMAN	0.197875	0.360802
-0.45795	-0.090081	-0.122287	-0.223439	sp|Q9BRR8|GPTC1_HUMAN	sp|Q9BRR8|GPTC1_HUMAN	0.197877	0.360802
-0.099139	-0.0440326	-0.299578	-0.147583	sp|Q9BTC0|DIDO1_HUMAN	sp|Q9BTC0|DIDO1_HUMAN	0.197706	0.360802
-0.0957433	-0.0922325	0.00331442	-0.0615538	sp|P07437|TBB5_HUMAN;sp|A6NNZ2|TBB8L_HUMAN;sp|Q9BUF5|TBB6_HUMAN;sp|Q9H4B7|TBB1_HUMAN	sp|P07437|TBB5_HUMAN	0.198289	0.361115
0.133564	0.169155	-0.00340876	0.0997701	sp|Q96ST3|SIN3A_HUMAN	sp|Q96ST3|SIN3A_HUMAN	0.198321	0.361115
-0.204998	-0.000591656	-0.135269	-0.11362	sp|Q8TCS8|PNPT1_HUMAN	sp|Q8TCS8|PNPT1_HUMAN	0.198737	0.361625
-0.0984592	-0.0928786	-0.417637	-0.202991	sp|Q5T653|RM02_HUMAN	sp|Q5T653|RM02_HUMAN	0.19915	0.362128
-0.00190562	0.062398	0.0772429	0.0459118	sp|O75822|EIF3J_HUMAN	sp|O75822|EIF3J_HUMAN	0.199306	0.362163
-0.0782895	-0.213738	-0.0249421	-0.105657	sp|P52756|RBM5_HUMAN	sp|P52756|RBM5_HUMAN	0.200819	0.364458
-0.330266	-0.0200479	-0.156064	-0.168793	sp|Q96L96|ALPK3_HUMAN	sp|Q96L96|ALPK3_HUMAN	0.200843	0.364458
0.000144286	0.0357646	0.0227584	0.0195558	sp|Q7Z6Z7|HUWE1_HUMAN	sp|Q7Z6Z7|HUWE1_HUMAN	0.200989	0.364473
0.272023	0.24817	-0.0105122	0.169894	sp|Q96TC7|RMD3_HUMAN	sp|Q96TC7|RMD3_HUMAN	0.201169	0.364549
-0.0790512	-0.0873501	-0.367769	-0.178057	sp|Q2VPK5|CTU2_HUMAN	sp|Q2VPK5|CTU2_HUMAN	0.201395	0.364711
-0.169956	-0.034707	-0.0421448	-0.0822691	sp|O43615|TIM44_HUMAN	sp|O43615|TIM44_HUMAN	0.201755	0.365114
0.161307	-0.00320631	0.116764	0.0916216	sp|O00154|BACH_HUMAN	sp|O00154|BACH_HUMAN	0.203181	0.367077
-0.0307961	-0.0686044	-0.00456613	-0.0346555	sp|P13639|EF2_HUMAN	sp|P13639|EF2_HUMAN	0.203255	0.367077
0.066537	0.0204844	0.0100636	0.0323617	sp|P41227|NAA10_HUMAN;sp|Q9BSU3|NAA11_HUMAN	sp|P41227|NAA10_HUMAN	0.203154	0.367077
0.0194884	0.1503	0.0504668	0.0734183	sp|Q8NHH9|ATLA2_HUMAN	sp|Q8NHH9|ATLA2_HUMAN	0.203927	0.367879
-0.0610744	-0.181706	-0.515439	-0.25274	sp|Q92896|GSLG1_HUMAN	sp|Q92896|GSLG1_HUMAN	0.203977	0.367879
0.207518	0.0441843	0.0482362	0.0999796	sp|Q08170|SRSF4_HUMAN	sp|Q08170|SRSF4_HUMAN	0.204125	0.367896
-0.0128684	-0.0453124	-0.121895	-0.0600251	sp|Q9BQ52|RNZ2_HUMAN	sp|Q9BQ52|RNZ2_HUMAN	0.204415	0.368169
0.0476779	0.00949053	0.116498	0.0578888	sp|Q7L1Q6|BZW1_HUMAN	sp|Q7L1Q6|BZW1_HUMAN	0.20571	0.370251
0.0346383	0.0233263	0.130799	0.0629212	sp|O43765|SGTA_HUMAN	sp|O43765|SGTA_HUMAN	0.206266	0.370898
0.170438	0.401849	0.0287106	0.200332	sp|O60563|CCNT1_HUMAN	sp|O60563|CCNT1_HUMAN	0.206785	0.370898
0.0149266	0.525568	0.275007	0.271834	sp|O75376|NCOR1_HUMAN	sp|O75376|NCOR1_HUMAN	0.206499	0.370898
0.0489337	0.322274	0.0953169	0.155508	sp|Q9H788|SH24A_HUMAN	sp|Q9H788|SH24A_HUMAN	0.206909	0.370898
-0.0637861	-0.281912	-0.0597806	-0.13516	sp|Q9NZD8|SPG21_HUMAN	sp|Q9NZD8|SPG21_HUMAN	0.206848	0.370898
0.227125	0.143132	-0.00131343	0.122981	sp|Q9Y3C1|NOP16_HUMAN	sp|Q9Y3C1|NOP16_HUMAN	0.206569	0.370898
-0.0774063	-0.0871049	-0.37559	-0.180034	sp|Q9NVI7|ATD3A_HUMAN;sp|Q5T2N8|ATD3C_HUMAN	sp|Q9NVI7|ATD3A_HUMAN	0.207053	0.370907
0.160146	-0.00939359	0.155102	0.101951	sp|Q8IWE2|NXP20_HUMAN	sp|Q8IWE2|NXP20_HUMAN	0.208637	0.37349
0.0289935	0.0366088	0.151339	0.0723138	sp|P27448|MARK3_HUMAN	sp|P27448|MARK3_HUMAN	0.209175	0.373699
-0.0119516	-0.0791731	-0.184818	-0.0919809	sp|Q86X29|LSR_HUMAN	sp|Q86X29|LSR_HUMAN	0.209027	0.373699
0.00302647	-0.19446	-0.310862	-0.167432	sp|Q9Y5M8|SRPRB_HUMAN	sp|Q9Y5M8|SRPRB_HUMAN	0.209133	0.373699
0.418028	-0.00108244	0.24987	0.222272	sp|Q96MW5|COG8_HUMAN	sp|Q96MW5|COG8_HUMAN	0.209498	0.374024
-0.0704211	-0.0838903	0.00432164	-0.0499966	sp|Q13596|SNX1_HUMAN	sp|Q13596|SNX1_HUMAN	0.209991	0.374651
-0.00657921	0.144699	0.202763	0.113627	sp|Q8TF68|ZN384_HUMAN	sp|Q8TF68|ZN384_HUMAN	0.210195	0.374763
-0.0839668	-0.137172	-0.509676	-0.243605	sp|P31930|QCR1_HUMAN	sp|P31930|QCR1_HUMAN	0.210522	0.374843
-0.212334	0.0117819	-0.276468	-0.159006	sp|Q9P270|SLAI2_HUMAN	sp|Q9P270|SLAI2_HUMAN	0.210406	0.374843
-0.090035	-0.223508	-0.0166579	-0.110067	sp|Q6SJ93|F111B_HUMAN	sp|Q6SJ93|F111B_HUMAN	0.210712	0.374928
-0.13454	-0.0325805	-0.0248834	-0.0640014	sp|Q9HC38|GLOD4_HUMAN	sp|Q9HC38|GLOD4_HUMAN	0.211834	0.376673
0.0941009	0.124461	-0.00569543	0.0709553	sp|Q9HAW9|UD18_HUMAN;sp|Q9HAW8|UD110_HUMAN;sp|Q9HAW7|UD17_HUMAN;sp|O60656|UD19_HUMAN;sp|P19224|UD16_HUMAN;sp|P22309|UD11_HUMAN;sp|P35504|UD15_HUMAN;sp|P35503|UD13_HUMAN;sp|P22310|UD14_HUMAN	sp|Q9HAW9|UD18_HUMAN;sp|Q9HAW8|UD110_HUMAN;sp|Q9HAW7|UD17_HUMAN;sp|O60656|UD19_HUMAN;sp|P19224|UD16_HUMAN;sp|P22309|UD11_HUMAN;sp|P35504|UD15_HUMAN;sp|P35503|UD13_HUMAN;sp|P22310|UD14_HUMAN	0.212867	0.377845
-0.0189511	-0.146675	-0.34066	-0.168762	sp|P27797|CALR_HUMAN	sp|P27797|CALR_HUMAN	0.21292	0.377845
-0.142879	-0.0737273	-0.00268594	-0.0730974	sp|Q9NYB9|ABI2_HUMAN	sp|Q9NYB9|ABI2_HUMAN	0.212645	0.377845
0.00388999	-0.0992626	-0.0711181	-0.0554969	sp|Q7L576|CYFP1_HUMAN;sp|Q96F07|CYFP2_HUMAN	sp|Q7L576|CYFP1_HUMAN	0.213212	0.378109
-0.023739	-0.136125	-0.340897	-0.16692	sp|P27824|CALX_HUMAN	sp|P27824|CALX_HUMAN	0.214016	0.379028
0.116498	0.199248	-0.00148678	0.104753	sp|P78316|NOP14_HUMAN	sp|P78316|NOP14_HUMAN	0.213913	0.379028
0.121148	0.125519	-0.00895804	0.0792363	sp|O75676|KS6A4_HUMAN	sp|O75676|KS6A4_HUMAN	0.214314	0.379051
-0.170361	-0.124975	-0.70045	-0.331929	sp|Q9GZU0|CF062_HUMAN	sp|Q9GZU0|CF062_HUMAN	0.214189	0.379051
-0.00785516	-0.0531943	-0.0147328	-0.0252607	sp|P54136|SYRC_HUMAN	sp|P54136|SYRC_HUMAN	0.215236	0.380427
0.0596321	0.235604	0.0392789	0.111505	sp|P61956|SUMO2_HUMAN;sp|P55854|SUMO3_HUMAN;sp|Q6EEV6|SUMO4_HUMAN	sp|P61956|SUMO2_HUMAN;sp|P55854|SUMO3_HUMAN	0.215506	0.380651
-0.00382825	-0.0842267	-0.0370143	-0.0416897	sp|Q9BRA2|TXD17_HUMAN	sp|Q9BRA2|TXD17_HUMAN	0.21581	0.380934
-0.0161034	-0.0809727	-0.213437	-0.103504	sp|A8MXV4|NUD19_HUMAN	sp|A8MXV4|NUD19_HUMAN	0.216619	0.380978
-0.0217165	-0.101211	-0.271409	-0.131446	sp|Q9NRH3|TBG2_HUMAN;sp|P23258|TBG1_HUMAN	sp|Q9NRH3|TBG2_HUMAN;sp|P23258|TBG1_HUMAN	0.216225	0.380978
0.401194	0.0551957	0.114634	0.190341	sp|P25787|PSA2_HUMAN	sp|P25787|PSA2_HUMAN	0.216697	0.380978
-0.630104	-0.0191557	-0.295854	-0.315038	sp|P51397|DAP1_HUMAN	sp|P51397|DAP1_HUMAN	0.216417	0.380978
0.0312541	-0.00223794	0.0408223	0.0232795	sp|Q9H2G2|SLK_HUMAN	sp|Q9H2G2|SLK_HUMAN	0.216477	0.380978
-0.181199	0.000288558	-0.100067	-0.0936588	sp|Q9NRZ9|HELLS_HUMAN	sp|Q9NRZ9|HELLS_HUMAN	0.216295	0.380978
0.163628	0.0578315	0.0147838	0.0787476	sp|O14744|ANM5_HUMAN	sp|O14744|ANM5_HUMAN	0.21691	0.381101
0.0411028	0.0669503	0.259182	0.122412	sp|Q9BTT4|MED10_HUMAN	sp|Q9BTT4|MED10_HUMAN	0.217126	0.381227
-0.144792	0.00662125	-0.227641	-0.121937	sp|Q96RQ3|MCCA_HUMAN	sp|Q96RQ3|MCCA_HUMAN	0.217391	0.381441
-0.0308403	-0.106576	-0.315056	-0.150824	sp|P52815|RM12_HUMAN	sp|P52815|RM12_HUMAN	0.217908	0.381843
-0.156306	-0.0886995	-0.58814	-0.277715	sp|Q9H9B4|SFXN1_HUMAN	sp|Q9H9B4|SFXN1_HUMAN	0.217841	0.381843
-0.0017323	0.0858326	0.0514416	0.0451806	sp|Q02750|MP2K1_HUMAN	sp|Q02750|MP2K1_HUMAN	0.218092	0.381913
-0.087626	0.00173014	-0.154185	-0.0800269	sp|P53597|SUCA_HUMAN	sp|P53597|SUCA_HUMAN	0.21845	0.382287
-0.00923391	-0.218279	-0.0939098	-0.107141	sp|O43747|AP1G1_HUMAN	sp|O43747|AP1G1_HUMAN	0.219632	0.38385
0.0856966	-0.000894759	0.157173	0.0806583	sp|Q9HD42|CHM1A_HUMAN	sp|Q9HD42|CHM1A_HUMAN	0.219615	0.38385
0.0344974	0.0402613	0.184471	0.0864098	sp|P98175|RBM10_HUMAN	sp|P98175|RBM10_HUMAN	0.22024	0.384613
-0.625934	0.0451634	-0.891937	-0.490903	sp|Q13423|NNTM_HUMAN	sp|Q13423|NNTM_HUMAN	0.220359	0.384613
-0.272384	-0.134271	-0.00304731	-0.136568	sp|Q86SX6|GLRX5_HUMAN	sp|Q86SX6|GLRX5_HUMAN	0.221122	0.385555
-0.235654	0.0213375	-0.249068	-0.154461	sp|Q9H2K0|IF3M_HUMAN	sp|Q9H2K0|IF3M_HUMAN	0.221251	0.385555
-0.0128829	-0.421747	-0.188825	-0.207818	sp|Q9Y3P9|RBGP1_HUMAN;sp|B7ZAP0|RBG10_HUMAN	sp|Q9Y3P9|RBGP1_HUMAN	0.221335	0.385555
-0.0822551	-0.116363	0.00647761	-0.064047	sp|Q86V21|AACS_HUMAN	sp|Q86V21|AACS_HUMAN	0.222331	0.387036
-0.12444	-0.132277	-0.645751	-0.300823	sp|P05141|ADT2_HUMAN;sp|P12235|ADT1_HUMAN;sp|Q9H0C2|ADT4_HUMAN	sp|P05141|ADT2_HUMAN	0.223259	0.388397
0.0323829	0.0663992	0.245982	0.114921	sp|O60684|IMA7_HUMAN;sp|O15131|IMA6_HUMAN	sp|O60684|IMA7_HUMAN;sp|O15131|IMA6_HUMAN	0.224993	0.391157
0.0585242	0.187768	0.0187766	0.0883562	sp|P62244|RS15A_HUMAN	sp|P62244|RS15A_HUMAN	0.225406	0.391336
-0.183327	-0.221623	0.0183493	-0.128867	sp|Q15545|TAF7_HUMAN	sp|Q15545|TAF7_HUMAN	0.225538	0.391336
-0.198146	-0.0289844	-0.049651	-0.0922605	sp|Q9BQ69|MACD1_HUMAN	sp|Q9BQ69|MACD1_HUMAN	0.225469	0.391336
-0.106451	-0.00920483	-0.0348696	-0.0501753	sp|P61353|RL27_HUMAN	sp|P61353|RL27_HUMAN	0.226776	0.393226
0.188148	-0.0174755	0.164529	0.111734	sp|P25786|PSA1_HUMAN	sp|P25786|PSA1_HUMAN	0.227582	0.394109
0.012068	0.0247452	0.0931545	0.0433225	sp|Q15056|IF4H_HUMAN	sp|Q15056|IF4H_HUMAN	0.22752	0.394109
0.0756011	0.0169242	0.0123541	0.0349598	sp|Q9BQE9|BCL7B_HUMAN;sp|Q4VC05|BCL7A_HUMAN;sp|Q8WUZ0|BCL7C_HUMAN	sp|Q9BQE9|BCL7B_HUMAN;sp|Q4VC05|BCL7A_HUMAN;sp|Q8WUZ0|BCL7C_HUMAN	0.228154	0.394842
-0.00950975	0.243181	0.144046	0.125906	sp|O60870|KIN17_HUMAN	sp|O60870|KIN17_HUMAN	0.228875	0.395769
-0.0622489	-0.221085	-0.0252358	-0.102857	sp|Q14444|CAPR1_HUMAN	sp|Q14444|CAPR1_HUMAN	0.228988	0.395769
-0.733124	-0.183884	-0.100654	-0.33922	sp|O75427|LRCH4_HUMAN	sp|O75427|LRCH4_HUMAN	0.229452	0.395815
0.148609	0.193456	-0.0158555	0.108737	sp|O76031|CLPX_HUMAN	sp|O76031|CLPX_HUMAN	0.229583	0.395815
-0.0812322	0.00762616	-0.119793	-0.0644662	sp|Q6UN15|FIP1_HUMAN	sp|Q6UN15|FIP1_HUMAN	0.229611	0.395815
-0.0337172	-0.033038	-0.174426	-0.0803937	sp|Q96E11|RRFM_HUMAN	sp|Q96E11|RRFM_HUMAN	0.229411	0.395815
-0.0307961	-0.148401	-0.0259406	-0.0683792	sp|P48444|COPD_HUMAN	sp|P48444|COPD_HUMAN	0.229766	0.395823
-0.161363	0.000721115	-0.334225	-0.164956	sp|P61006|RAB8A_HUMAN	sp|P61006|RAB8A_HUMAN	0.230179	0.395972
-0.0199162	-0.445853	-0.171758	-0.212509	sp|Q8TDX7|NEK7_HUMAN	sp|Q8TDX7|NEK7_HUMAN	0.230299	0.395972
0.00590291	-0.120216	-0.21922	-0.111177	sp|Q96A33|CCD47_HUMAN	sp|Q96A33|CCD47_HUMAN	0.23001	0.395972
-0.215596	-0.130934	0.0102069	-0.112108	sp|Q9UP83|COG5_HUMAN	sp|Q9UP83|COG5_HUMAN	0.230824	0.396617
0.0170666	0.16221	0.0462816	0.0751861	sp|O14776|TCRG1_HUMAN	sp|O14776|TCRG1_HUMAN	0.231906	0.397703
-0.337503	-0.063364	-0.0638766	-0.154914	sp|Q15833|STXB2_HUMAN	sp|Q15833|STXB2_HUMAN	0.231814	0.397703
0.292664	0.00173014	0.133827	0.14274	sp|Q99747|SNAG_HUMAN	sp|Q99747|SNAG_HUMAN	0.231753	0.397703
-0.0456399	-0.0849457	-0.342232	-0.157606	sp|Q07812|BAX_HUMAN	sp|Q07812|BAX_HUMAN	0.232245	0.398027
-0.0532991	0.0060466	-0.0521468	-0.0331331	sp|O14979|HNRDL_HUMAN	sp|O14979|HNRDL_HUMAN	0.232888	0.398357
0.140517	0.09815	-0.0104686	0.0760662	sp|P61604|CH10_HUMAN	sp|P61604|CH10_HUMAN	0.232764	0.398357
-0.165806	-0.0320199	-0.0301919	-0.0760061	sp|Q9NZ63|CI078_HUMAN	sp|Q9NZ63|CI078_HUMAN	0.232596	0.398357
-0.0966378	-0.0914945	0.0107799	-0.0591174	sp|Q99567|NUP88_HUMAN	sp|Q99567|NUP88_HUMAN	0.233088	0.398442
0.0169242	0.0508847	0.174279	0.0806958	sp|P33240|CSTF2_HUMAN;sp|Q9H0L4|CSTFT_HUMAN	sp|P33240|CSTF2_HUMAN;sp|Q9H0L4|CSTFT_HUMAN	0.233478	0.398853
0.0308304	-0.264356	-0.262521	-0.165349	sp|Q9NP72|RAB18_HUMAN	sp|Q9NP72|RAB18_HUMAN	0.233904	0.399323
-0.0761738	0.00388999	-0.145398	-0.0725606	sp|O96028|NSD2_HUMAN	sp|O96028|NSD2_HUMAN	0.234551	0.400169
-0.206529	0.0127832	-0.12986	-0.107869	sp|Q99436|PSB7_HUMAN	sp|Q99436|PSB7_HUMAN	0.23522	0.401052
-0.00190562	0.0292761	0.0540844	0.0271516	sp|P16403|H12_HUMAN	sp|P16403|H12_HUMAN	0.23568	0.401064
0.00129788	0.220701	0.097476	0.106492	sp|Q9BRP1|PDD2L_HUMAN	sp|Q9BRP1|PDD2L_HUMAN	0.235515	0.401064
-0.00940814	0.0881415	0.0750534	0.0512623	sp|Q9H9Q2|CSN7B_HUMAN	sp|Q9H9Q2|CSN7B_HUMAN	0.235557	0.401064
-0.00484117	0.152248	0.0807941	0.0760671	sp|Q99496|RING2_HUMAN	sp|Q99496|RING2_HUMAN	0.235892	0.401167
0.10742	0.0840642	-0.0104686	0.0603385	sp|O95602|RPA1_HUMAN	sp|O95602|RPA1_HUMAN	0.236067	0.401207
-0.22511	0.0106367	-0.128551	-0.114341	sp|P41229|KDM5C_HUMAN;sp|Q9BY66|KDM5D_HUMAN	sp|P41229|KDM5C_HUMAN;sp|Q9BY66|KDM5D_HUMAN	0.236666	0.401968
-0.0722704	0.00805652	-0.109561	-0.057925	sp|P78318|IGBP1_HUMAN	sp|P78318|IGBP1_HUMAN	0.237026	0.402014
0.0490731	0.0661237	0.31487	0.143356	sp|Q9BRT6|LLPH_HUMAN	sp|Q9BRT6|LLPH_HUMAN	0.23708	0.402014
0.1038	0.0646069	-0.00662275	0.053928	sp|Q9NTI5|PDS5B_HUMAN	sp|Q9NTI5|PDS5B_HUMAN	0.237148	0.402014
0.0211954	-0.249496	-0.43821	-0.22217	sp|A3KMH1|VWA8_HUMAN	sp|A3KMH1|VWA8_HUMAN	0.237552	0.402442
-0.104884	-0.0053479	-0.261137	-0.12379	sp|A0FGR8|ESYT2_HUMAN	sp|A0FGR8|ESYT2_HUMAN	0.238233	0.403305
-0.139872	-0.00241132	-0.328163	-0.156815	sp|Q9NQA3|WASH6_HUMAN;sp|C4AMC7|WASH3_HUMAN;sp|Q6VEQ5|WASH2_HUMAN;sp|A8K0Z3|WASH1_HUMAN;sp|A8MWX3|WASH4_HUMAN	sp|Q9NQA3|WASH6_HUMAN;sp|C4AMC7|WASH3_HUMAN;sp|Q6VEQ5|WASH2_HUMAN;sp|A8K0Z3|WASH1_HUMAN	0.23862	0.403305
-0.0617217	-0.0748361	-0.378194	-0.171584	sp|P47985|UCRI_HUMAN;sp|P0C7P4|UCRIL_HUMAN	sp|P47985|UCRI_HUMAN;sp|P0C7P4|UCRIL_HUMAN	0.238821	0.403305
-0.0358749	-0.0738184	-0.298478	-0.136057	sp|P23284|PPIB_HUMAN	sp|P23284|PPIB_HUMAN	0.238724	0.403305
0.00877379	-0.0851753	-0.0669411	-0.0477809	sp|Q9Y4E8|UBP15_HUMAN	sp|Q9Y4E8|UBP15_HUMAN	0.238559	0.403305
0.124593	0.126973	-0.0161327	0.0784777	sp|P50213|IDH3A_HUMAN	sp|P50213|IDH3A_HUMAN	0.239022	0.403387
-0.00453715	0.0604624	0.0391384	0.0316879	sp|Q13951|PEBB_HUMAN	sp|Q13951|PEBB_HUMAN	0.239474	0.403893
-0.0266899	0.00331442	-0.0391621	-0.0208459	sp|P09651|ROA1_HUMAN;sp|Q32P51|RA1L2_HUMAN	sp|P09651|ROA1_HUMAN;sp|Q32P51|RA1L2_HUMAN	0.239999	0.404522
-0.10883	-0.0711029	-0.501259	-0.227064	sp|P40939|ECHA_HUMAN	sp|P40939|ECHA_HUMAN	0.240528	0.405157
-0.0484719	-0.000302979	-0.0203258	-0.0230335	sp|Q9Y446|PKP3_HUMAN	sp|Q9Y446|PKP3_HUMAN	0.240985	0.405668
-0.195302	-0.0247367	-0.561132	-0.26039	sp|O75955|FLOT1_HUMAN	sp|O75955|FLOT1_HUMAN	0.241572	0.406398
-0.144776	-0.0605478	-0.000533933	-0.0686191	sp|Q8WWM7|ATX2L_HUMAN	sp|Q8WWM7|ATX2L_HUMAN	0.242634	0.407926
-0.0398739	0.0048968	-0.0342046	-0.0230606	sp|Q9C0C2|TB182_HUMAN	sp|Q9C0C2|TB182_HUMAN	0.242981	0.407993
0.22367	0.159887	-0.0218923	0.120555	sp|Q9NWS0|PIHD1_HUMAN	sp|Q9NWS0|PIHD1_HUMAN	0.242932	0.407993
-0.0397701	-0.152035	-0.0151263	-0.0689772	sp|Q9Y295|DRG1_HUMAN	sp|Q9Y295|DRG1_HUMAN	0.243259	0.408202
0.0378742	-0.00547823	0.0461418	0.0261793	sp|P62937|PPIA_HUMAN;sp|Q9Y536|PAL4A_HUMAN;sp|F5H284|PAL4D_HUMAN;sp|A2BFH1|PAL4G_HUMAN	sp|P62937|PPIA_HUMAN	0.24359	0.408499
0.0187766	0.00216244	0.0540844	0.0250078	sp|Q13283|G3BP1_HUMAN	sp|Q13283|G3BP1_HUMAN	0.243963	0.408865
0.456911	0.0224743	0.151209	0.210198	sp|Q16342|PDCD2_HUMAN	sp|Q16342|PDCD2_HUMAN	0.244356	0.409201
-0.0301036	-0.154618	-0.4948	-0.226507	sp|Q6PIU2|NCEH1_HUMAN	sp|Q6PIU2|NCEH1_HUMAN	0.244472	0.409201
-0.154056	0.00690831	-0.333698	-0.160282	sp|Q9BW92|SYTM_HUMAN	sp|Q9BW92|SYTM_HUMAN	0.244802	0.409495
-0.13065	-0.0413577	-0.477763	-0.21659	sp|Q8NBJ5|GT251_HUMAN	sp|Q8NBJ5|GT251_HUMAN	0.245224	0.409943
-0.00930644	-0.206862	-0.0686044	-0.0949241	sp|P62308|RUXG_HUMAN;sp|A8MWD9|RUXGL_HUMAN	sp|P62308|RUXG_HUMAN;sp|A8MWD9|RUXGL_HUMAN	0.246293	0.41147
0.236217	0.215368	-0.0323149	0.139757	sp|Q15050|RRS1_HUMAN	sp|Q15050|RRS1_HUMAN	0.246578	0.411687
0.0538064	-0.352253	-0.471189	-0.256545	sp|Q14165|MLEC_HUMAN	sp|Q14165|MLEC_HUMAN	0.247833	0.413263
0.00647761	-0.0453124	-0.0429918	-0.0272755	sp|Q96G03|PGM2_HUMAN	sp|Q96G03|PGM2_HUMAN	0.247694	0.413263
-0.091187	-0.0386582	0.000865329	-0.0429933	sp|P54819|KAD2_HUMAN	sp|P54819|KAD2_HUMAN	0.248168	0.413561
-0.0127519	0.0855606	0.124461	0.0657564	sp|P15170|ERF3A_HUMAN;sp|Q8IYD1|ERF3B_HUMAN	sp|P15170|ERF3A_HUMAN;sp|Q8IYD1|ERF3B_HUMAN	0.248579	0.413726
0.159112	0.108759	-0.0161181	0.0839177	sp|Q9UKF6|CPSF3_HUMAN	sp|Q9UKF6|CPSF3_HUMAN	0.248465	0.413726
-0.071209	-0.030634	0.00100953	-0.0336112	sp|P33176|KINH_HUMAN;sp|O60282|KIF5C_HUMAN;sp|Q12840|KIF5A_HUMAN	sp|P33176|KINH_HUMAN	0.249069	0.414166
0.336055	0.247806	-0.0385396	0.181774	sp|Q9BVI4|NOC4L_HUMAN	sp|Q9BVI4|NOC4L_HUMAN	0.249155	0.414166
0.010923	-0.106218	-0.0724524	-0.055916	sp|Q12929|EPS8_HUMAN	sp|Q12929|EPS8_HUMAN	0.249456	0.414379
-0.0721642	-0.0875494	0.0114957	-0.049406	sp|Q7LBC6|KDM3B_HUMAN	sp|Q7LBC6|KDM3B_HUMAN	0.249606	0.414379
0.041243	0.0603242	-0.0062604	0.0317689	sp|Q8ND56|LS14A_HUMAN	sp|Q8ND56|LS14A_HUMAN	0.249752	0.414379
-0.00124122	-0.116833	-0.0442111	-0.054095	sp|P46063|RECQ1_HUMAN	sp|P46063|RECQ1_HUMAN	0.249983	0.414503
0.0346383	-0.236622	-0.220228	-0.140737	sp|Q96DF8|DGC14_HUMAN	sp|Q96DF8|DGC14_HUMAN	0.250188	0.414584
0.0394191	-0.00301835	0.0837921	0.0400643	sp|P63241|IF5A1_HUMAN;sp|Q9GZV4|IF5A2_HUMAN;sp|Q6IS14|IF5AL_HUMAN	sp|P63241|IF5A1_HUMAN;sp|Q9GZV4|IF5A2_HUMAN;sp|Q6IS14|IF5AL_HUMAN	0.251019	0.415701
-0.0449997	-0.0727558	-0.351737	-0.156497	sp|P04843|RPN1_HUMAN	sp|P04843|RPN1_HUMAN	0.251192	0.415728
-0.0666842	-0.036585	-0.308019	-0.137096	sp|Q6P1L8|RM14_HUMAN	sp|Q6P1L8|RM14_HUMAN	0.251563	0.416083
0.00992034	-0.0600062	-0.0762043	-0.0420967	sp|P28838|AMPL_HUMAN	sp|P28838|AMPL_HUMAN	0.252168	0.416823
0.0476779	0.00216244	0.132511	0.0607838	sp|P18615|NELFE_HUMAN	sp|P18615|NELFE_HUMAN	0.252502	0.416856
-0.0837527	0.00805652	-0.0532243	-0.0429735	sp|Q96AE4|FUBP1_HUMAN	sp|Q96AE4|FUBP1_HUMAN	0.25239	0.416856
0.0374524	-0.00340876	0.0230425	0.0190287	sp|P61254|RL26_HUMAN	sp|P61254|RL26_HUMAN	0.252724	0.416963
0.0174944	0.0103502	0.0851526	0.0376657	sp|O60231|DHX16_HUMAN	sp|O60231|DHX16_HUMAN	0.254796	0.417784
0.159242	0.16954	1.01171	0.446831	sp|P00352|AL1A1_HUMAN	sp|P00352|AL1A1_HUMAN	0.254474	0.417784
-0.0430363	-0.0801184	-0.373664	-0.165606	sp|P51572|BAP31_HUMAN	sp|P51572|BAP31_HUMAN	0.254136	0.417784
-0.0747905	-0.0155783	-0.0089435	-0.0331041	sp|Q14651|PLSI_HUMAN	sp|Q14651|PLSI_HUMAN	0.254551	0.417784
-0.22624	0.00619029	-0.559643	-0.259898	sp|Q56VL3|OCAD2_HUMAN	sp|Q56VL3|OCAD2_HUMAN	0.254307	0.417784
-0.162622	-0.0586532	-0.00192009	-0.0743984	sp|Q5TFE4|NT5D1_HUMAN	sp|Q5TFE4|NT5D1_HUMAN	0.254645	0.417784
-0.0352539	0.213254	0.223175	0.133725	sp|Q8IWR0|Z3H7A_HUMAN	sp|Q8IWR0|Z3H7A_HUMAN	0.254498	0.417784
0.106348	0.00992034	0.323197	0.146489	sp|Q9BTW9|TBCD_HUMAN	sp|Q9BTW9|TBCD_HUMAN	0.254601	0.417784
0.0243196	-0.00414652	0.0291349	0.016436	sp|Q9UPW0|FOXJ3_HUMAN	sp|Q9UPW0|FOXJ3_HUMAN	0.254315	0.417784
0.0253123	0.0561673	-0.00184785	0.0265439	sp|Q9Y2W1|TR150_HUMAN	sp|Q9Y2W1|TR150_HUMAN	0.254072	0.417784
-0.0654911	-0.0966378	-0.505226	-0.222452	sp|P36542|ATPG_HUMAN	sp|P36542|ATPG_HUMAN	0.256954	0.421061
-0.191607	-0.106762	0.0154976	-0.0942904	sp|P61923|COPZ1_HUMAN	sp|P61923|COPZ1_HUMAN	0.257283	0.421341
-0.0677724	-0.109561	0.0110662	-0.0554225	sp|Q04760|LGUL_HUMAN	sp|Q04760|LGUL_HUMAN	0.257599	0.421597
-0.0105267	0.110363	0.065848	0.0552282	sp|O94906|PRP6_HUMAN	sp|O94906|PRP6_HUMAN	0.258149	0.421977
-0.384056	-0.261604	0.0455827	-0.200026	sp|Q8N4X5|AF1L2_HUMAN	sp|Q8N4X5|AF1L2_HUMAN	0.257998	0.421977
0.0533895	-0.00775365	0.0429245	0.0295201	sp|Q8NBF2|NHLC2_HUMAN	sp|Q8NBF2|NHLC2_HUMAN	0.258363	0.422067
-0.0807591	-0.103751	0.014641	-0.0566232	sp|P85037|FOXK1_HUMAN	sp|P85037|FOXK1_HUMAN	0.258644	0.422267
-0.0440177	-0.041922	-0.273012	-0.119651	sp|Q96T58|MINT_HUMAN	sp|Q96T58|MINT_HUMAN	0.259053	0.422674
-0.0141353	0.0792927	0.0858326	0.05033	sp|P61221|ABCE1_HUMAN	sp|P61221|ABCE1_HUMAN	0.259382	0.422951
0.00633395	-0.163187	-0.416982	-0.191278	sp|O75976|CBPD_HUMAN	sp|O75976|CBPD_HUMAN	0.260188	0.424004
0.0560286	-0.00920483	0.095587	0.0474702	sp|Q9BWJ5|SF3B5_HUMAN	sp|Q9BWJ5|SF3B5_HUMAN	0.260465	0.424195
-0.131329	0.0117819	-0.0740766	-0.0645412	sp|P51991|ROA3_HUMAN	sp|P51991|ROA3_HUMAN	0.260851	0.424564
0.0263043	-0.554019	-0.2508	-0.259505	sp|Q15599|NHRF2_HUMAN	sp|Q15599|NHRF2_HUMAN	0.261595	0.42551
-0.0305308	-0.0970543	-0.399311	-0.175632	sp|Q92538|GBF1_HUMAN	sp|Q92538|GBF1_HUMAN	0.261766	0.42551
-0.0846091	-0.0343524	-0.377276	-0.165412	sp|Q9Y3E5|PTH2_HUMAN	sp|Q9Y3E5|PTH2_HUMAN	0.261914	0.42551
-0.0226248	-0.0288961	0.00432164	-0.0157331	sp|P49959|MRE11_HUMAN	sp|P49959|MRE11_HUMAN	0.262568	0.425843
-0.0613905	-0.250612	-0.0183665	-0.110123	sp|P61088|UBE2N_HUMAN;sp|Q5JXB2|UE2NL_HUMAN	sp|P61088|UBE2N_HUMAN	0.26263	0.425843
-0.433916	-0.580375	0.0829751	-0.310438	sp|Q53H82|LACB2_HUMAN	sp|Q53H82|LACB2_HUMAN	0.26281	0.425843
-0.130507	-0.0728166	0.0119249	-0.0637997	sp|Q96CN7|ISOC1_HUMAN	sp|Q96CN7|ISOC1_HUMAN	0.262922	0.425843
0.212632	-0.0290138	0.428678	0.204099	sp|Q9NRY4|RHG35_HUMAN	sp|Q9NRY4|RHG35_HUMAN	0.262592	0.425843
-0.0947261	-0.00604312	-0.297484	-0.132751	sp|P20700|LMNB1_HUMAN	sp|P20700|LMNB1_HUMAN	0.263653	0.426584
0.0843364	0.408603	0.0418037	0.178248	sp|Q9Y3D9|RT23_HUMAN	sp|Q9Y3D9|RT23_HUMAN	0.2637	0.426584
-0.174019	-0.450282	0.0103502	-0.20465	sp|P78356|PI42B_HUMAN;sp|P48426|PI42A_HUMAN	sp|P78356|PI42B_HUMAN	0.26589	0.42934
-0.0850834	-0.028587	-0.367341	-0.160337	sp|Q6IAA8|LTOR1_HUMAN	sp|Q6IAA8|LTOR1_HUMAN	0.265599	0.42934
-0.29972	-0.0836457	-0.0127082	-0.132025	sp|Q9NW82|WDR70_HUMAN	sp|Q9NW82|WDR70_HUMAN	0.265737	0.42934
-0.0711635	0.0106367	-0.14366	-0.0680622	sp|P42704|LPPRC_HUMAN	sp|P42704|LPPRC_HUMAN	0.266287	0.429459
-0.126817	-0.00311961	-0.383567	-0.171168	sp|Q99797|MIPEP_HUMAN	sp|Q99797|MIPEP_HUMAN	0.26616	0.429459
0.0054719	0.378401	0.120352	0.168075	sp|O60927|PP1RB_HUMAN	sp|O60927|PP1RB_HUMAN	0.26693	0.430235
-0.0861245	0.00834347	-0.0473385	-0.0417065	sp|P37108|SRP14_HUMAN	sp|P37108|SRP14_HUMAN	0.267592	0.431039
0.154194	-0.00897258	0.0694272	0.0715496	sp|P18077|RL35A_HUMAN	sp|P18077|RL35A_HUMAN	0.268179	0.431723
-0.00737659	0.0515809	0.0361869	0.026797	sp|O60869|EDF1_HUMAN	sp|O60869|EDF1_HUMAN	0.268369	0.431766
0.298893	-0.0504277	0.577344	0.27527	sp|O15504|NUPL2_HUMAN	sp|O15504|NUPL2_HUMAN	0.268828	0.431929
-0.0832941	-0.0182496	-0.00678214	-0.0361086	sp|Q14157|UBP2L_HUMAN	sp|Q14157|UBP2L_HUMAN	0.26885	0.431929
-0.104744	-0.0658988	-0.578909	-0.24985	sp|Q5T9A4|ATD3B_HUMAN	sp|Q5T9A4|ATD3B_HUMAN	0.268982	0.431929
-0.190174	0.0267293	-0.130223	-0.0978894	sp|Q9Y3D0|MIP18_HUMAN	sp|Q9Y3D0|MIP18_HUMAN	0.269284	0.431929
-0.0750792	-0.288329	-0.0141644	-0.125858	sp|Q9Y450|HBS1L_HUMAN	sp|Q9Y450|HBS1L_HUMAN	0.269172	0.431929
-0.0571815	-0.226426	-0.0121262	-0.0985778	sp|Q8WXX5|DNJC9_HUMAN	sp|Q8WXX5|DNJC9_HUMAN	0.269863	0.432597
0.0106367	-0.136474	-0.0662612	-0.0640328	sp|P29373|RABP2_HUMAN	sp|P29373|RABP2_HUMAN	0.270733	0.433467
-0.00206449	-0.0806981	-0.25441	-0.112391	sp|P50454|SERPH_HUMAN	sp|P50454|SERPH_HUMAN	0.270665	0.433467
0.0411028	-0.196707	-0.322866	-0.15949	sp|O75616|ERAL1_HUMAN	sp|O75616|ERAL1_HUMAN	0.273607	0.435596
0.00115371	-0.114644	-0.350614	-0.154702	sp|P30533|AMRP_HUMAN	sp|P30533|AMRP_HUMAN	0.273616	0.435596
0.0268709	0.081885	-0.000389593	0.0361221	sp|P49903|SPS1_HUMAN	sp|P49903|SPS1_HUMAN	0.274033	0.435596
-0.107974	0.0164963	-0.0762804	-0.0559194	sp|P51003|PAPOA_HUMAN	sp|P51003|PAPOA_HUMAN	0.273002	0.435596
0.064469	-0.00101024	0.0226164	0.0286917	sp|P62917|RL8_HUMAN	sp|P62917|RL8_HUMAN	0.272696	0.435596
-0.000144301	-0.0571065	-0.0181473	-0.0251327	sp|Q02878|RL6_HUMAN	sp|Q02878|RL6_HUMAN	0.273522	0.435596
0.154842	0.120086	-0.0262933	0.0828785	sp|Q08379|GOGA2_HUMAN	sp|Q08379|GOGA2_HUMAN	0.273928	0.435596
-0.567511	-0.251247	0.0368901	-0.260623	sp|Q9H8S9|MOB1A_HUMAN;sp|Q7L9L4|MOB1B_HUMAN	sp|Q9H8S9|MOB1A_HUMAN;sp|Q7L9L4|MOB1B_HUMAN	0.273949	0.435596
-0.129939	-0.100855	0.0219061	-0.0696295	sp|Q96JB2|COG3_HUMAN	sp|Q96JB2|COG3_HUMAN	0.273218	0.435596
0.0100636	-0.0532991	-0.0479498	-0.0303951	sp|Q9BSE5|SPEB_HUMAN	sp|Q9BSE5|SPEB_HUMAN	0.272813	0.435596
-0.171986	0.0263043	-0.379995	-0.175226	sp|Q9HD33|RM47_HUMAN	sp|Q9HD33|RM47_HUMAN	0.273807	0.435596
-0.0256616	-0.0463101	-0.252466	-0.108146	sp|Q9Y4L1|HYOU1_HUMAN	sp|Q9Y4L1|HYOU1_HUMAN	0.273858	0.435596
-0.128014	-0.0276897	-0.00924837	-0.0549842	sp|P62877|RBX1_HUMAN	sp|P62877|RBX1_HUMAN	0.274679	0.436361
-0.210162	0.0446039	-0.226746	-0.130768	sp|Q4V328|GRAP1_HUMAN	sp|Q4V328|GRAP1_HUMAN	0.274895	0.436442
-0.0539429	-0.00345221	-0.0120971	-0.0231641	sp|Q13151|ROA0_HUMAN	sp|Q13151|ROA0_HUMAN	0.275662	0.4374
-0.00101024	0.0113525	0.0305479	0.0136301	sp|Q7LBR1|CHM1B_HUMAN	sp|Q7LBR1|CHM1B_HUMAN	0.275937	0.437573
-0.0673189	-0.305646	-0.0202526	-0.131072	sp|Q86V48|LUZP1_HUMAN	sp|Q86V48|LUZP1_HUMAN	0.276131	0.43762
0.215989	0.497842	-0.0328167	0.227005	sp|O14730|RIOK3_HUMAN	sp|O14730|RIOK3_HUMAN	0.276794	0.438128
-0.0525658	-0.0782743	-0.471729	-0.200856	sp|P21912|SDHB_HUMAN	sp|P21912|SDHB_HUMAN	0.276818	0.438128
-0.0225516	0.212009	0.112366	0.100608	sp|Q96IK1|BOD1_HUMAN	sp|Q96IK1|BOD1_HUMAN	0.276947	0.438128
-0.00189116	0.0106367	0.0226164	0.010454	sp|P18669|PGAM1_HUMAN;sp|Q8N0Y7|PGAM4_HUMAN;sp|P15259|PGAM2_HUMAN	sp|P18669|PGAM1_HUMAN;sp|Q8N0Y7|PGAM4_HUMAN	0.277584	0.4388
-0.246036	0.0318186	-0.145414	-0.119877	sp|P41743|KPCI_HUMAN	sp|P41743|KPCI_HUMAN	0.277951	0.4388
0.0413831	-0.197765	-0.361138	-0.172507	sp|P61421|VA0D1_HUMAN	sp|P61421|VA0D1_HUMAN	0.277964	0.4388
0.00791302	-0.063575	-0.160879	-0.0721803	sp|P63092|GNAS2_HUMAN;sp|Q5JWF2|GNAS1_HUMAN;sp|P38405|GNAL_HUMAN	sp|P63092|GNAS2_HUMAN;sp|Q5JWF2|GNAS1_HUMAN;sp|P38405|GNAL_HUMAN	0.278034	0.4388
0.00532815	-0.0954967	-0.281439	-0.123869	sp|P19367|HXK1_HUMAN	sp|P19367|HXK1_HUMAN	0.278218	0.43883
0.351967	0.238665	-0.0551116	0.178507	sp|Q8N3X1|FNBP4_HUMAN	sp|Q8N3X1|FNBP4_HUMAN	0.278977	0.439766
-0.129545	0.00331442	-0.044836	-0.057022	sp|O75817|POP7_HUMAN	sp|O75817|POP7_HUMAN	0.27974	0.440494
-0.0718003	-0.0651439	-0.50707	-0.214671	sp|P11279|LAMP1_HUMAN	sp|P11279|LAMP1_HUMAN	0.279771	0.440494
0.00776951	0.0760118	0.0127832	0.0321882	sp|P78406|RAE1L_HUMAN	sp|P78406|RAE1L_HUMAN	0.280344	0.440612
-0.143931	-0.147506	0.0315363	-0.0866333	sp|Q8WXF1|PSPC1_HUMAN	sp|Q8WXF1|PSPC1_HUMAN	0.280289	0.440612
0.160533	0.0122111	0.0318186	0.0681876	sp|Q9H6T3|RPAP3_HUMAN	sp|Q9H6T3|RPAP3_HUMAN	0.280338	0.440612
-0.00991647	-0.0262491	-0.13223	-0.0561319	sp|O75390|CISY_HUMAN	sp|O75390|CISY_HUMAN	0.280757	0.440788
0.00690831	-0.157206	-0.0590891	-0.0697957	sp|Q969G3|SMCE1_HUMAN	sp|Q969G3|SMCE1_HUMAN	0.280789	0.440788
-0.0712393	-0.0135381	-0.302885	-0.129221	sp|P26006|ITA3_HUMAN	sp|P26006|ITA3_HUMAN	0.281358	0.441421
0.013498	0.00144204	0.0528332	0.0225911	sp|O15355|PPM1G_HUMAN	sp|O15355|PPM1G_HUMAN	0.282687	0.441941
0.0999011	-0.0191265	0.0799754	0.0535833	sp|Q13523|PRP4B_HUMAN	sp|Q13523|PRP4B_HUMAN	0.282726	0.441941
-0.151586	-0.0673039	0.012068	-0.0689408	sp|Q13895|BYST_HUMAN	sp|Q13895|BYST_HUMAN	0.281943	0.441941
0.00561564	-0.088853	-0.268295	-0.117178	sp|Q5JTV8|TOIP1_HUMAN	sp|Q5JTV8|TOIP1_HUMAN	0.282027	0.441941
0.0894982	0.0597706	-0.0143976	0.044957	sp|Q8IVT2|MISP_HUMAN	sp|Q8IVT2|MISP_HUMAN	0.282856	0.441941
-0.00591274	-0.103038	-0.377894	-0.162282	sp|Q9Y2B0|CNPY2_HUMAN	sp|Q9Y2B0|CNPY2_HUMAN	0.282472	0.441941
0.201759	-0.00852262	0.0739573	0.0890647	sp|Q9Y5Z9|UBIA1_HUMAN	sp|Q9Y5Z9|UBIA1_HUMAN	0.282678	0.441941
0.126709	0.16633	-0.0306487	0.0874632	sp|Q04837|SSBP_HUMAN	sp|Q04837|SSBP_HUMAN	0.283153	0.442145
-0.090081	-0.0660044	0.0160683	-0.0466724	sp|Q96EP5|DAZP1_HUMAN	sp|Q96EP5|DAZP1_HUMAN	0.283498	0.442424
0.0846086	0.0923428	-0.0196968	0.0524182	sp|P19388|RPAB1_HUMAN	sp|P19388|RPAB1_HUMAN	0.283883	0.442764
0.102322	0.16723	-0.0245752	0.0816588	sp|P37268|FDFT_HUMAN	sp|P37268|FDFT_HUMAN	0.284167	0.442946
0.169668	-0.00403071	0.0550568	0.0735649	sp|Q9BPX3|CND3_HUMAN	sp|Q9BPX3|CND3_HUMAN	0.285867	0.445334
-0.0318576	-0.0433039	-0.292157	-0.12244	sp|P08240|SRPR_HUMAN	sp|P08240|SRPR_HUMAN	0.286104	0.445442
-0.00361125	-0.0928632	-0.345876	-0.14745	sp|Q15738|NSDHL_HUMAN	sp|Q15738|NSDHL_HUMAN	0.286903	0.44629
-0.0441814	-0.0841502	-0.498994	-0.209109	sp|Q9BS26|ERP44_HUMAN	sp|Q9BS26|ERP44_HUMAN	0.286985	0.44629
-0.0170666	0.10165	0.257131	0.113905	sp|Q8NFH3|NUP43_HUMAN	sp|Q8NFH3|NUP43_HUMAN	0.287818	0.447147
-0.0360672	-0.0581875	-0.370639	-0.154964	sp|Q9NX63|CHCH3_HUMAN	sp|Q9NX63|CHCH3_HUMAN	0.287873	0.447147
0.0203421	0.256648	0.0450235	0.107338	sp|P55735|SEC13_HUMAN	sp|P55735|SEC13_HUMAN	0.288665	0.448115
-0.00601411	-0.112911	-0.438073	-0.185666	sp|P49257|LMAN1_HUMAN	sp|P49257|LMAN1_HUMAN	0.289209	0.448697
-0.0218337	0.0899048	0.169155	0.0790755	sp|Q8TDP1|RNH2C_HUMAN	sp|Q8TDP1|RNH2C_HUMAN	0.289624	0.449079
0.162855	-0.0282486	0.108223	0.0809431	sp|P54105|ICLN_HUMAN	sp|P54105|ICLN_HUMAN	0.290372	0.449712
0.520246	0.191689	-0.0293672	0.227523	sp|Q01581|HMCS1_HUMAN	sp|Q01581|HMCS1_HUMAN	0.290219	0.449712
0.0114957	0.00647761	0.0723116	0.0300949	sp|P53999|TCP4_HUMAN	sp|P53999|TCP4_HUMAN	0.290857	0.450201
0.098689	0.173639	-0.0254413	0.0822956	sp|O95373|IPO7_HUMAN	sp|O95373|IPO7_HUMAN	0.292038	0.451766
0.00374607	0.190552	0.726918	0.307072	sp|Q53EL6|PDCD4_HUMAN	sp|Q53EL6|PDCD4_HUMAN	0.292252	0.451832
0.0172092	-0.064329	-0.0945413	-0.0472204	sp|P63162|RSMN_HUMAN;sp|P14678|RSMB_HUMAN	sp|P63162|RSMN_HUMAN;sp|P14678|RSMB_HUMAN	0.292731	0.452271
-0.0600964	-0.178192	0.00776951	-0.0768396	sp|Q16656|NRF1_HUMAN	sp|Q16656|NRF1_HUMAN	0.292877	0.452271
-0.115754	0.0295589	-0.129671	-0.0719552	sp|Q9BY77|PDIP3_HUMAN	sp|Q9BY77|PDIP3_HUMAN	0.293142	0.452365
-0.0821787	-0.348703	-0.00775365	-0.146212	sp|Q9H6Y2|WDR55_HUMAN	sp|Q9H6Y2|WDR55_HUMAN	0.293278	0.452365
-0.0670318	0.014641	-0.155518	-0.0693029	sp|P27695|APEX1_HUMAN	sp|P27695|APEX1_HUMAN	0.293825	0.452944
0.024036	0.0180643	0.174918	0.0723394	sp|Q9Y6D9|MD1L1_HUMAN	sp|Q9Y6D9|MD1L1_HUMAN	0.294043	0.453018
-0.142592	-0.285302	0.0359054	-0.130663	sp|Q9Y5S9|RBM8A_HUMAN	sp|Q9Y5S9|RBM8A_HUMAN	0.294894	0.454065
0.067088	-0.00794223	0.21014	0.0897618	sp|Q5T1M5|FKB15_HUMAN	sp|Q5T1M5|FKB15_HUMAN	0.295652	0.454968
0.113434	-0.0225662	0.0817487	0.0575388	sp|Q13098|CSN1_HUMAN	sp|Q13098|CSN1_HUMAN	0.296339	0.455761
0.09815	0.129877	-0.027028	0.0669995	sp|O95249|GOSR1_HUMAN	sp|O95249|GOSR1_HUMAN	0.296776	0.455847
-0.133939	-0.0671527	0.0173518	-0.0612465	sp|Q13884|SNTB1_HUMAN	sp|Q13884|SNTB1_HUMAN	0.296685	0.455847
0.00374607	0.0460021	0.198871	0.0828731	sp|Q92625|ANS1A_HUMAN;sp|Q7Z6G8|ANS1B_HUMAN	sp|Q92625|ANS1A_HUMAN	0.296911	0.455847
0.0683268	-0.275664	-0.266854	-0.158064	sp|Q9H488|OFUT1_HUMAN	sp|Q9H488|OFUT1_HUMAN	0.297484	0.456463
-0.293854	-0.0718912	-0.00218015	-0.122642	sp|O43318|M3K7_HUMAN	sp|O43318|M3K7_HUMAN	0.297844	0.456644
0.198997	-0.0118207	0.0695647	0.0855803	sp|Q5T4S7|UBR4_HUMAN	sp|Q5T4S7|UBR4_HUMAN	0.297946	0.456644
-0.0325953	-0.035594	0.00863036	-0.019853	sp|P60709|ACTB_HUMAN;sp|Q6S8J3|POTEE_HUMAN;sp|A5A3E0|POTEF_HUMAN;sp|P0CG38|POTEI_HUMAN;sp|Q9BYX7|ACTBM_HUMAN;sp|P0CG39|POTEJ_HUMAN	sp|P60709|ACTB_HUMAN	0.298656	0.457245
-0.157769	-0.0186441	-0.725398	-0.300604	sp|Q14249|NUCG_HUMAN	sp|Q14249|NUCG_HUMAN	0.298859	0.457245
-0.00181892	-0.0677574	-0.0146307	-0.028069	sp|Q7Z2Z2|ETUD1_HUMAN	sp|Q7Z2Z2|ETUD1_HUMAN	0.29889	0.457245
-0.0150389	-0.153254	-0.689683	-0.285992	sp|Q9UJS0|CMC2_HUMAN	sp|Q9UJS0|CMC2_HUMAN	0.299028	0.457245
-0.132214	-0.00842098	-0.0223171	-0.0543174	sp|O75152|ZC11A_HUMAN	sp|O75152|ZC11A_HUMAN	0.299729	0.458053
-0.179417	-0.168561	0.0448837	-0.101031	sp|Q15631|TSN_HUMAN	sp|Q15631|TSN_HUMAN	0.300693	0.459262
0.00216244	0.0130691	0.0651587	0.0267968	sp|P05455|LA_HUMAN	sp|P05455|LA_HUMAN	0.301967	0.460943
-0.0285282	-0.137854	-0.721373	-0.295918	sp|O75947|ATP5H_HUMAN	sp|O75947|ATP5H_HUMAN	0.30264	0.461682
0.0578315	-0.196459	-0.316995	-0.151874	sp|Q14318|FKBP8_HUMAN	sp|Q14318|FKBP8_HUMAN	0.302974	0.461682
0.0415233	-0.00840653	0.116098	0.0497384	sp|Q92888|ARHG1_HUMAN	sp|Q92888|ARHG1_HUMAN	0.302924	0.461682
0.00115371	-0.0938175	-0.383134	-0.158599	sp|O43291|SPIT2_HUMAN	sp|O43291|SPIT2_HUMAN	0.303591	0.462358
0.196859	0.455018	-0.0511749	0.200234	sp|P62258|1433E_HUMAN	sp|P62258|1433E_HUMAN	0.304158	0.462955
-0.164836	0.049352	-0.271061	-0.128848	sp|P13073|COX41_HUMAN	sp|P13073|COX41_HUMAN	0.304894	0.46381
-0.248091	-0.0451635	-0.0103233	-0.101192	sp|Q9UQ88|CD11A_HUMAN;sp|P21127|CD11B_HUMAN	sp|Q9UQ88|CD11A_HUMAN;sp|P21127|CD11B_HUMAN	0.305527	0.464506
0.240986	0.0343565	0.017922	0.0977548	sp|P22681|CBL_HUMAN	sp|P22681|CBL_HUMAN	0.306312	0.465305
0.00647761	-0.110262	-0.434188	-0.179324	sp|P45880|VDAC2_HUMAN	sp|P45880|VDAC2_HUMAN	0.306726	0.465305
-1.28493	-0.0347366	-0.254272	-0.524647	sp|Q9Y4X5|ARI1_HUMAN	sp|Q9Y4X5|ARI1_HUMAN	0.306488	0.465305
-0.0826675	-0.075596	0.0213375	-0.045642	sp|Q9Y678|COPG1_HUMAN	sp|Q9Y678|COPG1_HUMAN	0.306754	0.465305
-0.198659	0.0469799	-0.156241	-0.10264	sp|Q8TAE8|G45IP_HUMAN	sp|Q8TAE8|G45IP_HUMAN	0.30844	0.467327
-0.228182	0.065848	-0.256011	-0.139448	sp|Q9UIJ7|KAD3_HUMAN	sp|Q9UIJ7|KAD3_HUMAN	0.30834	0.467327
-0.206678	0.0606008	-0.447406	-0.197828	sp|Q96AJ9|VTI1A_HUMAN	sp|Q96AJ9|VTI1A_HUMAN	0.309941	0.469334
0.00906043	0.00561564	0.0712136	0.0286299	sp|Q9NSD9|SYFB_HUMAN	sp|Q9NSD9|SYFB_HUMAN	0.311338	0.471181
-0.0262491	-0.147298	-0.00487007	-0.0594724	sp|P51948|MAT1_HUMAN	sp|P51948|MAT1_HUMAN	0.311886	0.471472
0.0210533	0.254473	0.0311129	0.102213	sp|Q9Y580|RBM7_HUMAN	sp|Q9Y580|RBM7_HUMAN	0.311754	0.471472
0.0394191	0.024887	0.315218	0.126508	sp|P06737|PYGL_HUMAN	sp|P06737|PYGL_HUMAN	0.312347	0.4719
0.12499	0.147697	-0.0381248	0.0781875	sp|Q14684|RRP1B_HUMAN	sp|Q14684|RRP1B_HUMAN	0.313286	0.473049
-0.077452	0.0247452	-0.148369	-0.0670252	sp|Q13464|ROCK1_HUMAN	sp|Q13464|ROCK1_HUMAN	0.313832	0.473605
-0.185802	0.0104934	-0.0549917	-0.0767669	sp|O95365|ZBT7A_HUMAN	sp|O95365|ZBT7A_HUMAN	0.314807	0.473996
-0.0867678	0.0280033	-0.122805	-0.0605233	sp|Q08AM6|VAC14_HUMAN	sp|Q08AM6|VAC14_HUMAN	0.314621	0.473996
-0.00646329	0.235237	0.0594937	0.0960891	sp|Q6ZU65|UBN2_HUMAN	sp|Q6ZU65|UBN2_HUMAN	0.314335	0.473996
0.0294175	0.130931	-0.00105352	0.0530983	sp|Q96PK6|RBM14_HUMAN	sp|Q96PK6|RBM14_HUMAN	0.314683	0.473996
-0.0668655	0.0124972	-0.0379915	-0.0307866	sp|Q9H2P0|ADNP_HUMAN	sp|Q9H2P0|ADNP_HUMAN	0.315601	0.474923
-0.00807279	0.0571383	0.216858	0.0886413	sp|P78330|SERB_HUMAN	sp|P78330|SERB_HUMAN	0.315829	0.474955
-0.0336582	0.107554	0.236707	0.103534	sp|Q13405|RM49_HUMAN	sp|Q13405|RM49_HUMAN	0.31598	0.474955
-0.241731	0.0557509	-0.170459	-0.118813	sp|Q5VZF2|MBNL2_HUMAN	sp|Q5VZF2|MBNL2_HUMAN	0.316302	0.475169
0.0060466	0.00374607	0.0501883	0.0199936	sp|P46783|RS10_HUMAN;sp|Q9NQ39|RS10L_HUMAN	sp|P46783|RS10_HUMAN	0.316825	0.475682
-0.11904	-0.0117479	-0.0113553	-0.0473812	sp|Q01780|EXOSX_HUMAN	sp|Q01780|EXOSX_HUMAN	0.317002	0.475682
-0.408952	0.0861043	-0.256494	-0.193114	sp|P84022|SMAD3_HUMAN;sp|O15198|SMAD9_HUMAN;sp|Q99717|SMAD5_HUMAN;sp|Q15797|SMAD1_HUMAN	sp|P84022|SMAD3_HUMAN	0.317871	0.476717
0.0357646	0.0434844	-0.0113989	0.0226167	sp|Q9UHB9|SRP68_HUMAN	sp|Q9UHB9|SRP68_HUMAN	0.318075	0.476752
-0.244463	-0.0317248	-0.0153304	-0.0971727	sp|Q9BVL2|NUPL1_HUMAN	sp|Q9BVL2|NUPL1_HUMAN	0.318561	0.477211
0.0922074	0.0681893	-0.022874	0.0458409	sp|Q5JRX3|PREP_HUMAN	sp|Q5JRX3|PREP_HUMAN	0.321036	0.480648
-0.168966	0.0439044	-0.522613	-0.215891	sp|Q9UQB8|BAIP2_HUMAN	sp|Q9UQB8|BAIP2_HUMAN	0.321352	0.480851
0.135141	-0.0468018	0.219958	0.102766	sp|Q6P6C2|ALKB5_HUMAN	sp|Q6P6C2|ALKB5_HUMAN	0.321572	0.480907
0.0196308	0.240864	0.024887	0.0951272	sp|Q9H501|ESF1_HUMAN	sp|Q9H501|ESF1_HUMAN	0.321788	0.48096
-0.0724524	0.0254541	-0.125258	-0.0574188	sp|O43447|PPIH_HUMAN	sp|O43447|PPIH_HUMAN	0.323107	0.481962
0.0194884	-0.0553365	-0.0928478	-0.0428986	sp|O75436|VP26A_HUMAN	sp|O75436|VP26A_HUMAN	0.323477	0.481962
0.195096	0.260869	-0.0660799	0.129961	sp|O75688|PPM1B_HUMAN	sp|O75688|PPM1B_HUMAN	0.322779	0.481962
-0.000274166	-0.0586833	-0.0109482	-0.0233019	sp|P12956|XRCC6_HUMAN	sp|P12956|XRCC6_HUMAN	0.323912	0.481962
0.0149266	-0.303917	-0.0793561	-0.122782	sp|Q5JS54|PSMG4_HUMAN	sp|Q5JS54|PSMG4_HUMAN	0.323716	0.481962
0.00144204	-0.024003	-0.113895	-0.0454852	sp|Q8IY67|RAVR1_HUMAN	sp|Q8IY67|RAVR1_HUMAN	0.323204	0.481962
0.00733906	-0.0336729	-0.120906	-0.0490799	sp|Q9BYG5|PAR6B_HUMAN;sp|Q9BYG4|PAR6G_HUMAN	sp|Q9BYG5|PAR6B_HUMAN	0.323833	0.481962
-0.46544	-0.15547	0.0439044	-0.192335	sp|Q9NPE2|NGRN_HUMAN	sp|Q9NPE2|NGRN_HUMAN	0.323832	0.481962
0.200504	-0.0245459	0.0769695	0.0843093	sp|O00232|PSD12_HUMAN	sp|O00232|PSD12_HUMAN	0.324471	0.482253
-0.0108464	-0.170719	-0.0199601	-0.0671751	sp|Q12802|AKP13_HUMAN	sp|Q12802|AKP13_HUMAN	0.324421	0.482253
0.0999011	0.0941009	-0.0297942	0.0547359	sp|P38646|GRP75_HUMAN	sp|P38646|GRP75_HUMAN	0.324932	0.482585
-0.0201503	0.0574155	0.0833836	0.0402163	sp|Q13155|AIMP2_HUMAN	sp|Q13155|AIMP2_HUMAN	0.325196	0.482585
0.0221902	-0.1551	-0.0656118	-0.066174	sp|Q14738|2A5D_HUMAN	sp|Q14738|2A5D_HUMAN	0.32524	0.482585
-0.030575	-0.00106798	-0.169988	-0.0672104	sp|O60264|SMCA5_HUMAN;sp|P28370|SMCA1_HUMAN	sp|O60264|SMCA5_HUMAN	0.326006	0.483451
-0.0680901	0.205768	0.236095	0.124591	sp|P00492|HPRT_HUMAN;sp|Q9NRG1|PRDC1_HUMAN	sp|P00492|HPRT_HUMAN	0.326675	0.484173
-0.0249862	0.068602	0.115566	0.0530606	sp|Q5VYK3|ECM29_HUMAN	sp|Q5VYK3|ECM29_HUMAN	0.327683	0.485395
0.0497701	-0.0117916	0.181293	0.0730907	sp|P55884|EIF3B_HUMAN	sp|P55884|EIF3B_HUMAN	0.327937	0.485501
-1.75843	-0.0534189	-0.25689	-0.689579	sp|P62873|GBB1_HUMAN	sp|P62873|GBB1_HUMAN	0.328203	0.485623
-0.0104104	0.0434844	0.159242	0.0641052	sp|Q15428|SF3A2_HUMAN	sp|Q15428|SF3A2_HUMAN	0.328697	0.486084
0.0558898	-0.0194482	0.137372	0.057938	sp|P61758|PFD3_HUMAN	sp|P61758|PFD3_HUMAN	0.329095	0.4864
0.00403388	-0.0150243	-0.051758	-0.0209161	sp|Q6PK04|CC137_HUMAN	sp|Q6PK04|CC137_HUMAN	0.329677	0.486989
0.00216244	0.338567	0.0579701	0.1329	sp|Q96S44|PRPK_HUMAN	sp|Q96S44|PRPK_HUMAN	0.329873	0.487007
0.0270125	0.00619029	0.192952	0.0753848	sp|P00374|DYR_HUMAN;sp|Q86XF0|DYRL1_HUMAN	sp|P00374|DYR_HUMAN	0.330174	0.487181
0.0676387	-0.194575	-0.236826	-0.121254	sp|Q6IA17|SIGIR_HUMAN	sp|Q6IA17|SIGIR_HUMAN	0.330897	0.487977
0.00705191	0.0701145	0.00446549	0.0272107	sp|P26373|RL13_HUMAN	sp|P26373|RL13_HUMAN	0.332524	0.48956
0.0335111	0.0311129	-0.0103959	0.018076	sp|Q15393|SF3B3_HUMAN	sp|Q15393|SF3B3_HUMAN	0.332359	0.48956
0.167358	-0.0525358	0.158983	0.0912685	sp|Q4VC31|CCD58_HUMAN	sp|Q4VC31|CCD58_HUMAN	0.332248	0.48956
-0.0168331	0.142871	0.0496307	0.0585561	sp|Q52LJ0|FA98B_HUMAN	sp|Q52LJ0|FA98B_HUMAN	0.333536	0.490777
-0.0489643	-0.251934	0.00475299	-0.0987151	sp|Q13439|GOGA4_HUMAN	sp|Q13439|GOGA4_HUMAN	0.333912	0.491057
0.0275787	-0.00981482	0.0745054	0.0307564	sp|P24666|PPAC_HUMAN	sp|P24666|PPAC_HUMAN	0.334518	0.491677
0.0806577	-0.280037	-0.223172	-0.14085	sp|Q9Y5P6|GMPPB_HUMAN	sp|Q9Y5P6|GMPPB_HUMAN	0.335365	0.492649
-0.0489942	0.285225	0.127105	0.121112	sp|P46108|CRK_HUMAN	sp|P46108|CRK_HUMAN	0.336342	0.49368
-0.0731048	0.0124972	-0.345271	-0.135293	sp|Q8WXG6|MADD_HUMAN	sp|Q8WXG6|MADD_HUMAN	0.33644	0.49368
-0.0711332	0.0223323	-0.0641179	-0.0376396	sp|Q1KMD3|HNRL2_HUMAN	sp|Q1KMD3|HNRL2_HUMAN	0.337024	0.494264
-0.028955	0.104471	0.0773797	0.0509652	sp|Q5VTR2|BRE1A_HUMAN	sp|Q5VTR2|BRE1A_HUMAN	0.337241	0.49431
0.00216244	-0.0225955	-0.0066662	-0.00903309	sp|P40429|RL13A_HUMAN;sp|Q6NVV1|R13P3_HUMAN	sp|P40429|RL13A_HUMAN	0.338651	0.495555
-0.154281	-0.17314	0.0545011	-0.0909734	sp|Q99575|POP1_HUMAN	sp|Q99575|POP1_HUMAN	0.338561	0.495555
-0.249016	0.0880058	-0.280002	-0.147004	sp|Q9Y3Z3|SAMH1_HUMAN	sp|Q9Y3Z3|SAMH1_HUMAN	0.338497	0.495555
-0.0520572	0.0211954	-0.102434	-0.044432	sp|O95999|BCL10_HUMAN	sp|O95999|BCL10_HUMAN	0.341343	0.498944
-0.0312088	0.0821575	0.107152	0.0527003	sp|P26368|U2AF2_HUMAN	sp|P26368|U2AF2_HUMAN	0.341339	0.498944
0.212632	0.130535	-0.0524161	0.096917	sp|O00178|GTPB1_HUMAN	sp|O00178|GTPB1_HUMAN	0.341574	0.499007
-0.0109337	-0.0548119	-0.442281	-0.169342	sp|P22695|QCR2_HUMAN	sp|P22695|QCR2_HUMAN	0.342059	0.49944
-0.198825	0.0306892	-0.0768737	-0.0816698	sp|Q5U5X0|LYRM7_HUMAN	sp|Q5U5X0|LYRM7_HUMAN	0.343184	0.500807
-0.129371	-0.289404	0.0536674	-0.121703	sp|O60934|NBN_HUMAN	sp|O60934|NBN_HUMAN	0.344369	0.50226
-0.394297	-0.0451635	-0.00974219	-0.149734	sp|O00499|BIN1_HUMAN	sp|O00499|BIN1_HUMAN	0.346724	0.505139
0.0486547	-0.114613	-0.23204	-0.0993329	sp|O94826|TOM70_HUMAN	sp|O94826|TOM70_HUMAN	0.346655	0.505139
-0.0118934	-0.0149951	-0.19909	-0.0753261	sp|P14854|CX6B1_HUMAN	sp|P14854|CX6B1_HUMAN	0.347682	0.506257
-0.0803167	-0.0486957	0.0204844	-0.036176	sp|P26599|PTBP1_HUMAN	sp|P26599|PTBP1_HUMAN	0.348212	0.506751
0.219958	0.0306892	0	0.0835492	sp|P50570|DYN2_HUMAN	sp|P50570|DYN2_HUMAN	0.348408	0.506758
-0.368216	-0.160056	0.0687396	-0.153178	sp|Q9NQT8|KI13B_HUMAN	sp|Q9NQT8|KI13B_HUMAN	0.348674	0.506867
-0.135111	-0.112397	0.0434844	-0.0680076	sp|O43684|BUB3_HUMAN	sp|O43684|BUB3_HUMAN	0.349388	0.507627
0.0360461	-0.0836151	-0.203236	-0.0836017	sp|O15144|ARPC2_HUMAN	sp|O15144|ARPC2_HUMAN	0.34979	0.507933
-0.00734755	-0.125699	-0.00903064	-0.047359	sp|Q09161|NCBP1_HUMAN	sp|Q09161|NCBP1_HUMAN	0.350204	0.508255
-0.0142955	-0.145685	-0.00459512	-0.0548586	sp|Q9BZJ0|CRNL1_HUMAN	sp|Q9BZJ0|CRNL1_HUMAN	0.351223	0.509456
-0.384866	0.147437	-0.435007	-0.224146	sp|O96008|TOM40_HUMAN	sp|O96008|TOM40_HUMAN	0.352129	0.510491
0.0199154	-0.0572866	-0.236639	-0.0913368	sp|P14625|ENPL_HUMAN;sp|Q58FF3|ENPLL_HUMAN	sp|P14625|ENPL_HUMAN	0.352403	0.510609
0.0699771	-0.200846	-0.18331	-0.104726	sp|O00233|PSMD9_HUMAN	sp|O00233|PSMD9_HUMAN	0.353978	0.512611
-0.0714363	0.269751	0.163241	0.120519	sp|Q01433|AMPD2_HUMAN	sp|Q01433|AMPD2_HUMAN	0.354312	0.512816
-0.000678201	-0.0137566	-0.116489	-0.0436412	sp|P38117|ETFB_HUMAN	sp|P38117|ETFB_HUMAN	0.355596	0.514392
0.133564	-0.302546	-0.494902	-0.221295	sp|P19838|NFKB1_HUMAN	sp|P19838|NFKB1_HUMAN	0.35606	0.514502
0.0590784	-0.0261169	0.172487	0.068483	sp|P20042|IF2B_HUMAN	sp|P20042|IF2B_HUMAN	0.355997	0.514502
0.0440444	-0.0963292	-0.241919	-0.0980678	sp|P42167|LAP2B_HUMAN	sp|P42167|LAP2B_HUMAN	0.356817	0.515077
0.0204844	-0.00927745	0.0554733	0.0222267	sp|Q9Y3I0|RTCB_HUMAN	sp|Q9Y3I0|RTCB_HUMAN	0.356846	0.515077
0.102725	0.0963968	-0.0369403	0.0540606	sp|Q9Y2Z4|SYYM_HUMAN	sp|Q9Y2Z4|SYYM_HUMAN	0.35705	0.515091
-0.116254	0.0533895	-0.23243	-0.0984315	sp|O43293|DAPK3_HUMAN	sp|O43293|DAPK3_HUMAN	0.357398	0.515314
0.00158601	0.0760118	0.00733906	0.0283123	sp|Q92917|GPKOW_HUMAN	sp|Q92917|GPKOW_HUMAN	0.357984	0.515878
-0.449513	0.0518593	-0.123874	-0.173843	sp|Q96P47|AGAP3_HUMAN	sp|Q96P47|AGAP3_HUMAN	0.358184	0.515886
0.0448837	-0.0101925	0.0219061	0.0188658	sp|P36578|RL4_HUMAN	sp|P36578|RL4_HUMAN	0.358954	0.516478
0.0760118	0.10675	-0.0328167	0.0499818	sp|Q53LP3|SWAHC_HUMAN	sp|Q53LP3|SWAHC_HUMAN	0.359179	0.516478
0.00100953	0.000865329	0.0164963	0.00612373	sp|Q99700|ATX2_HUMAN	sp|Q99700|ATX2_HUMAN	0.359111	0.516478
-0.0308698	-0.0106285	0.0048968	-0.0122005	sp|P62913|RL11_HUMAN	sp|P62913|RL11_HUMAN	0.359901	0.517014
-0.00595617	-0.0916021	-0.00432013	-0.0339595	sp|Q96CT7|CC124_HUMAN	sp|Q96CT7|CC124_HUMAN	0.359942	0.517014
-0.102945	0.0480967	-0.305985	-0.120278	sp|O00330|ODPX_HUMAN	sp|O00330|ODPX_HUMAN	0.361744	0.518481
-0.0303393	0.00302647	-0.238493	-0.0886021	sp|P10515|ODP2_HUMAN	sp|P10515|ODP2_HUMAN	0.361725	0.518481
0.067914	0.0938305	-0.0294997	0.0440816	sp|P28340|DPOD1_HUMAN	sp|P28340|DPOD1_HUMAN	0.361219	0.518481
-0.266299	-0.0428878	0.0106367	-0.0995166	sp|Q01415|GALK2_HUMAN	sp|Q01415|GALK2_HUMAN	0.361458	0.518481
0.0797024	0.296076	-0.0347957	0.113661	sp|Q9NVP1|DDX18_HUMAN	sp|Q9NVP1|DDX18_HUMAN	0.362033	0.518615
0.0177795	0.193582	0.00317045	0.0715108	sp|P06400|RB_HUMAN	sp|P06400|RB_HUMAN	0.362934	0.519195
0.136979	0.178619	-0.0588636	0.0855781	sp|Q8WUY1|THEM6_HUMAN	sp|Q8WUY1|THEM6_HUMAN	0.362922	0.519195
-0.0176653	-0.0483227	-0.616061	-0.22735	sp|Q99623|PHB2_HUMAN	sp|Q99623|PHB2_HUMAN	0.363026	0.519195
-0.658629	-0.194229	0.0896338	-0.254408	sp|Q8TBC4|UBA3_HUMAN	sp|Q8TBC4|UBA3_HUMAN	0.363682	0.519306
0.0272955	-0.0131449	0.0567222	0.0236243	sp|Q92616|GCN1L_HUMAN	sp|Q92616|GCN1L_HUMAN	0.36369	0.519306
-0.026543	-0.013407	-0.378307	-0.139419	sp|Q9NPE3|NOP10_HUMAN	sp|Q9NPE3|NOP10_HUMAN	0.363643	0.519306
-0.0198723	-0.00617352	-0.249565	-0.0918703	sp|Q8WVM8|SCFD1_HUMAN	sp|Q8WVM8|SCFD1_HUMAN	0.3646	0.520324
-0.00933552	0.0950467	0.0220482	0.0359198	sp|Q9BTL3|RAM_HUMAN	sp|Q9BTL3|RAM_HUMAN	0.365258	0.520704
-0.613785	-0.0471744	-0.016191	-0.225717	sp|Q9UFC0|LRWD1_HUMAN	sp|Q9UFC0|LRWD1_HUMAN	0.365138	0.520704
-0.104527	-0.330701	0.0504668	-0.128254	sp|P17301|ITA2_HUMAN	sp|P17301|ITA2_HUMAN	0.366177	0.52161
-0.190635	-0.338177	0.0911243	-0.145896	sp|Q02833|RASF7_HUMAN	sp|Q02833|RASF7_HUMAN	0.366287	0.52161
0.0110662	0.106214	-0.000173111	0.0390358	sp|Q9UPN4|CP131_HUMAN	sp|Q9UPN4|CP131_HUMAN	0.366866	0.522155
0.0585242	-0.027131	0.222434	0.084609	sp|Q96J01|THOC3_HUMAN	sp|Q96J01|THOC3_HUMAN	0.367237	0.522402
-0.2843	-0.314517	0.117695	-0.160374	sp|O75146|HIP1R_HUMAN	sp|O75146|HIP1R_HUMAN	0.36869	0.524189
0.0792927	-0.164448	-0.281246	-0.122134	sp|O75554|WBP4_HUMAN	sp|O75554|WBP4_HUMAN	0.369107	0.524219
0.018919	0.0183493	0.390558	0.142609	sp|Q9UPT5|EXOC7_HUMAN	sp|Q9UPT5|EXOC7_HUMAN	0.368992	0.524219
0.0553346	0.0250288	-0.0126064	0.0225857	sp|Q14C86|GAPD1_HUMAN	sp|Q14C86|GAPD1_HUMAN	0.369309	0.524224
0.0992279	-0.0495316	0.327342	0.12568	sp|Q14919|NC2A_HUMAN	sp|Q14919|NC2A_HUMAN	0.370164	0.525158
-0.0700424	0.228357	0.147567	0.101961	sp|O75940|SPF30_HUMAN	sp|O75940|SPF30_HUMAN	0.371001	0.525378
-0.0978878	-0.593333	0.0350608	-0.21872	sp|P40818|UBP8_HUMAN	sp|P40818|UBP8_HUMAN	0.371099	0.525378
-0.0803319	0.0295589	-0.476378	-0.175717	sp|P49406|RM19_HUMAN	sp|P49406|RM19_HUMAN	0.371185	0.525378
0.0413831	-0.0211015	0.0901759	0.0368192	sp|Q8N726|CD2A2_HUMAN	sp|Q8N726|CD2A2_HUMAN	0.371309	0.525378
-0.191244	0.0540844	-0.110464	-0.0825413	sp|Q9UBW7|ZMYM2_HUMAN	sp|Q9UBW7|ZMYM2_HUMAN	0.371248	0.525378
-0.000678201	0.00475299	0.0430645	0.0157131	sp|P30050|RL12_HUMAN	sp|P30050|RL12_HUMAN	0.371912	0.52567
0.135929	-0.0539729	0.133432	0.071796	sp|P51114|FXR1_HUMAN	sp|P51114|FXR1_HUMAN	0.371866	0.52567
0.412619	0.118493	-0.0598558	0.157085	sp|Q12797|ASPH_HUMAN	sp|Q12797|ASPH_HUMAN	0.372291	0.525925
-0.226206	0.0899048	-0.219959	-0.118753	sp|P13674|P4HA1_HUMAN	sp|P13674|P4HA1_HUMAN	0.373051	0.526719
0.0673633	0.162339	-0.0351505	0.0648506	sp|Q13085|ACACA_HUMAN;sp|O00763|ACACB_HUMAN	sp|Q13085|ACACA_HUMAN	0.373332	0.526835
0.0394191	-0.103782	-0.0917712	-0.0520449	sp|P55327|TPD52_HUMAN	sp|P55327|TPD52_HUMAN	0.374158	0.52772
-0.118946	0.0499095	-0.127447	-0.0654946	sp|O14974|MYPT1_HUMAN;sp|O60237|MYPT2_HUMAN	sp|O14974|MYPT1_HUMAN	0.374413	0.527799
0.00733906	-0.0183812	-0.109717	-0.040253	sp|O15226|NKRF_HUMAN	sp|O15226|NKRF_HUMAN	0.374638	0.527835
0.272143	-0.0810032	0.163241	0.118127	sp|Q9NPF4|OSGEP_HUMAN	sp|Q9NPF4|OSGEP_HUMAN	0.375304	0.528494
-0.0332595	0.0180643	-0.0853743	-0.0335231	sp|Q9P2R7|SUCB1_HUMAN	sp|Q9P2R7|SUCB1_HUMAN	0.378251	0.53236
-0.0685892	0.0209111	-0.0412835	-0.0296539	sp|O60610|DIAP1_HUMAN	sp|O60610|DIAP1_HUMAN	0.379244	0.533193
-0.202605	-0.0511899	0.0271541	-0.075547	sp|Q92797|SYMPK_HUMAN	sp|Q92797|SYMPK_HUMAN	0.379054	0.533193
0.0272955	-0.0516534	-0.221976	-0.0821114	sp|P22670|RFX1_HUMAN	sp|P22670|RFX1_HUMAN	0.380397	0.53453
0.0304067	-0.0167601	0.0736831	0.0291099	sp|Q13185|CBX3_HUMAN	sp|Q13185|CBX3_HUMAN	0.380999	0.534977
-0.314194	0.162081	-0.537613	-0.229909	sp|Q16891|IMMT_HUMAN	sp|Q16891|IMMT_HUMAN	0.381118	0.534977
-0.0932633	0.0451634	-0.527076	-0.191725	sp|P05091|ALDH2_HUMAN;sp|O94788|AL1A2_HUMAN	sp|P05091|ALDH2_HUMAN	0.381796	0.535645
0.0433446	-0.0144267	0.0280033	0.0189737	sp|P39023|RL3_HUMAN;sp|Q92901|RL3L_HUMAN	sp|P39023|RL3_HUMAN	0.386673	0.542201
0.0263043	-0.139808	-0.044836	-0.0527799	sp|P47897|SYQ_HUMAN	sp|P47897|SYQ_HUMAN	0.387114	0.542533
-0.0171688	0.327917	0.0398403	0.116863	sp|Q92688|AN32B_HUMAN	sp|Q92688|AN32B_HUMAN	0.388065	0.543291
0.0542234	0.208018	-0.0318871	0.0767847	sp|Q9Y3B9|RRP15_HUMAN	sp|Q9Y3B9|RRP15_HUMAN	0.388025	0.543291
0.0546401	-0.0920941	-0.345968	-0.127807	sp|Q96AG4|LRC59_HUMAN	sp|Q96AG4|LRC59_HUMAN	0.388756	0.543972
0.0312541	-0.0113117	0.0223323	0.0140916	sp|O75153|CLU_HUMAN	sp|O75153|CLU_HUMAN	0.390484	0.545567
0.130535	-0.25147	-0.377463	-0.166133	sp|P61201|CSN2_HUMAN	sp|P61201|CSN2_HUMAN	0.390321	0.545567
-0.0853743	0.0153548	-0.0253972	-0.0318056	sp|Q15397|K0020_HUMAN	sp|Q15397|K0020_HUMAN	0.390513	0.545567
-0.011428	0.032242	0.0221902	0.0143347	sp|Q14204|DYHC1_HUMAN	sp|Q14204|DYHC1_HUMAN	0.391076	0.545697
0.206518	-0.0616916	0.110631	0.0851524	sp|Q8IXQ4|GPAM1_HUMAN	sp|Q8IXQ4|GPAM1_HUMAN	0.391224	0.545697
-0.0670015	0.0377336	-0.393501	-0.140923	sp|Q9BXV9|CN142_HUMAN	sp|Q9BXV9|CN142_HUMAN	0.391222	0.545697
-0.00145786	-0.22874	-0.010643	-0.0802802	sp|P62316|SMD2_HUMAN	sp|P62316|SMD2_HUMAN	0.392776	0.547574
-0.0866146	-0.000548299	-0.00397285	-0.0303786	sp|P62906|RL10A_HUMAN	sp|P62906|RL10A_HUMAN	0.393163	0.547827
0.146525	-0.0908029	0.431463	0.162395	sp|Q9Y3L3|3BP1_HUMAN	sp|Q9Y3L3|3BP1_HUMAN	0.394615	0.54956
-0.113286	-0.0132323	0.0067647	-0.0399179	sp|O14497|ARI1A_HUMAN	sp|O14497|ARI1A_HUMAN	0.394873	0.549632
0.0313951	-0.0553814	-0.101614	-0.0418666	sp|Q14232|EI2BA_HUMAN	sp|Q14232|EI2BA_HUMAN	0.395247	0.549864
0.264236	0.264476	-0.118273	0.136813	sp|Q14978|NOLC1_HUMAN	sp|Q14978|NOLC1_HUMAN	0.395674	0.549885
-0.590593	0.0568609	-0.0952654	-0.209666	sp|Q5SNT6|FA21B_HUMAN;sp|Q641Q2|FA21A_HUMAN	sp|Q5SNT6|FA21B_HUMAN;sp|Q641Q2|FA21A_HUMAN	0.395677	0.549885
0.0319598	0.0186342	-0.0103959	0.0133994	sp|P46777|RL5_HUMAN	sp|P46777|RL5_HUMAN	0.39606	0.55013
-0.116051	-0.0586082	0.0342158	-0.0468144	sp|O15027|SC16A_HUMAN	sp|O15027|SC16A_HUMAN	0.396858	0.550949
-0.0183081	0.217479	0.0309717	0.0767142	sp|Q9NZZ3|CHMP5_HUMAN	sp|Q9NZZ3|CHMP5_HUMAN	0.397224	0.551169
0.00949053	-0.00424777	0.108491	0.0379112	sp|P62191|PRS4_HUMAN	sp|P62191|PRS4_HUMAN	0.39751	0.551278
-0.0697092	0.0272955	-0.053344	-0.0319192	sp|Q9BSD7|NTPCR_HUMAN	sp|Q9BSD7|NTPCR_HUMAN	0.398571	0.55246
-0.0504426	0.477159	0.0784732	0.168397	sp|O95478|NSA2_HUMAN	sp|O95478|NSA2_HUMAN	0.400091	0.554009
0.0816123	-0.126549	-0.373514	-0.139484	sp|Q9P0L0|VAPA_HUMAN	sp|Q9P0L0|VAPA_HUMAN	0.400106	0.554009
-0.0999891	0.0556121	-0.157319	-0.0672319	sp|Q6P1M3|L2GL2_HUMAN	sp|Q6P1M3|L2GL2_HUMAN	0.401365	0.555462
-0.00520307	-0.0300446	0.00345838	-0.0105964	sp|Q00610|CLH1_HUMAN;sp|P53675|CLH2_HUMAN	sp|Q00610|CLH1_HUMAN	0.401917	0.555646
0.0567222	-0.0973475	-0.174947	-0.0718575	sp|Q9Y5K5|UCHL5_HUMAN	sp|Q9Y5K5|UCHL5_HUMAN	0.401883	0.555646
0.0274371	-0.0444343	-0.381592	-0.132863	sp|O95881|TXD12_HUMAN	sp|O95881|TXD12_HUMAN	0.402502	0.555877
-0.204432	-0.197832	0.0926134	-0.103217	sp|Q9BYJ9|YTHD1_HUMAN	sp|Q9BYJ9|YTHD1_HUMAN	0.402439	0.555877
-0.0785027	-0.000187559	-0.00254139	-0.0270772	sp|O43670|ZN207_HUMAN	sp|O43670|ZN207_HUMAN	0.402894	0.556128
-0.0851753	0.0153548	-0.0224489	-0.0307565	sp|Q8NCW5|NNRE_HUMAN	sp|Q8NCW5|NNRE_HUMAN	0.404201	0.557641
-0.0152721	0.0231843	0.0648829	0.024265	sp|Q969U7|PSMG2_HUMAN	sp|Q969U7|PSMG2_HUMAN	0.404471	0.557724
0.0713507	-0.0410015	0.115699	0.0486828	sp|O15212|PFD6_HUMAN	sp|O15212|PFD6_HUMAN	0.406106	0.559688
0.0455827	-0.0641179	-0.344813	-0.121116	sp|Q9H9F9|ARP5_HUMAN	sp|Q9H9F9|ARP5_HUMAN	0.406856	0.560431
-0.244873	-0.168674	0.0936954	-0.106617	sp|O15357|SHIP2_HUMAN	sp|O15357|SHIP2_HUMAN	0.40766	0.560664
-0.0131741	0.00920381	-0.101923	-0.0352978	sp|Q2NL82|TSR1_HUMAN	sp|Q2NL82|TSR1_HUMAN	0.40748	0.560664
-0.0632434	-0.0673794	0.0306892	-0.0333112	sp|Q96HC4|PDLI5_HUMAN	sp|Q96HC4|PDLI5_HUMAN	0.407468	0.560664
-0.0770563	0.147567	0.183328	0.0846129	sp|O00505|IMA4_HUMAN	sp|O00505|IMA4_HUMAN	0.408185	0.561095
-0.0367775	0.11929	0.0585242	0.0470122	sp|Q9UQE7|SMC3_HUMAN	sp|Q9UQE7|SMC3_HUMAN	0.409383	0.562451
0.0973411	-0.173775	-0.251659	-0.109364	sp|Q96KN1|FA84B_HUMAN	sp|Q96KN1|FA84B_HUMAN	0.40979	0.562719
-0.0250302	0.0174944	-0.281912	-0.0964828	sp|Q15814|TBCC_HUMAN	sp|Q15814|TBCC_HUMAN	0.410664	0.563336
-0.0293524	0.0196308	-0.381949	-0.130557	sp|Q9NY61|AATF_HUMAN	sp|Q9NY61|AATF_HUMAN	0.410469	0.563336
0.154842	0.225275	-0.0875801	0.0975124	sp|P49815|TSC2_HUMAN	sp|P49815|TSC2_HUMAN	0.411604	0.563751
0.145221	0.0761487	-0.0473981	0.0579905	sp|Q59GN2|R39L5_HUMAN;sp|P62891|RL39_HUMAN	sp|Q59GN2|R39L5_HUMAN;sp|P62891|RL39_HUMAN	0.411542	0.563751
-0.248845	-0.0789903	0.0556121	-0.090741	sp|Q9ULU4|PKCB1_HUMAN	sp|Q9ULU4|PKCB1_HUMAN	0.411219	0.563751
-0.284212	-0.122648	0.081067	-0.108598	sp|P11908|PRPS2_HUMAN	sp|P11908|PRPS2_HUMAN	0.412171	0.564236
-0.0435121	0.0329472	-0.366839	-0.125801	sp|Q8IV50|LYSM2_HUMAN	sp|Q8IV50|LYSM2_HUMAN	0.412489	0.56438
0.213005	-0.460608	-0.420492	-0.222698	sp|P05165|PCCA_HUMAN	sp|P05165|PCCA_HUMAN	0.414725	0.566271
0.1125	-0.398665	-0.166503	-0.150889	sp|P23610|F8I2_HUMAN	sp|P23610|F8I2_HUMAN	0.414602	0.566271
0.0374524	0.0710762	-0.023563	0.0283219	sp|P31943|HNRH1_HUMAN	sp|P31943|HNRH1_HUMAN	0.414089	0.566271
-0.0821176	0.0443242	-0.103689	-0.0471609	sp|Q12972|PP1R8_HUMAN	sp|Q12972|PP1R8_HUMAN	0.414431	0.566271
0.0192037	-0.0329052	-0.0494719	-0.0210578	sp|P55196|AFAD_HUMAN	sp|P55196|AFAD_HUMAN	0.415887	0.567274
-0.0310614	0.103397	0.0467006	0.0396787	sp|Q9UJY5|GGA1_HUMAN	sp|Q9UJY5|GGA1_HUMAN	0.415746	0.567274
0.256407	0.0238941	-0.019185	0.0870386	sp|Q5VZK9|LR16A_HUMAN	sp|Q5VZK9|LR16A_HUMAN	0.416201	0.56741
0.0313951	-0.189105	-0.0400667	-0.0659254	sp|O96019|ACL6A_HUMAN;sp|O94805|ACL6B_HUMAN	sp|O96019|ACL6A_HUMAN	0.416928	0.56773
0.0621218	-0.198676	-0.0942024	-0.0769188	sp|P17038|ZNF43_HUMAN	sp|P17038|ZNF43_HUMAN	0.416909	0.56773
0.0946415	-0.188628	-0.19861	-0.0975319	sp|Q10567|AP1B1_HUMAN	sp|Q10567|AP1B1_HUMAN	0.417077	0.56773
-0.0675004	0.209641	0.100978	0.0810392	sp|Q6P4R8|NFRKB_HUMAN	sp|Q6P4R8|NFRKB_HUMAN	0.420665	0.57232
0.0395595	-0.0328904	0.212632	0.0731002	sp|Q6I9Y2|THOC7_HUMAN	sp|Q6I9Y2|THOC7_HUMAN	0.421241	0.57281
-0.0292641	0.0206267	-0.0712999	-0.0266458	sp|O95456|PSMG1_HUMAN	sp|O95456|PSMG1_HUMAN	0.421542	0.572925
0.0398403	-0.184343	-0.0504576	-0.0649866	sp|P52306|GDS1_HUMAN	sp|P52306|GDS1_HUMAN	0.423453	0.574658
0.116764	-0.0293966	0.0391384	0.0421686	sp|Q13247|SRSF6_HUMAN	sp|Q13247|SRSF6_HUMAN	0.42312	0.574658
-0.085512	0.0427844	-0.0850834	-0.0426037	sp|Q96RT1|LAP2_HUMAN	sp|Q96RT1|LAP2_HUMAN	0.423467	0.574658
0.0194884	0.115965	-0.017052	0.0394673	sp|P35268|RL22_HUMAN;sp|Q6P5R6|RL22L_HUMAN	sp|P35268|RL22_HUMAN	0.424689	0.575728
-0.0193019	0.0441843	0.033793	0.0195584	sp|P82979|SARNP_HUMAN	sp|P82979|SARNP_HUMAN	0.424651	0.575728
0.0233263	-0.0187172	0.0870554	0.0305548	sp|Q9BWD1|THIC_HUMAN	sp|Q9BWD1|THIC_HUMAN	0.425064	0.575942
0.0352017	0.0430645	-0.0196236	0.0195475	sp|P43246|MSH2_HUMAN	sp|P43246|MSH2_HUMAN	0.425966	0.576576
0.00259443	-0.00985837	1.28511	0.425947	sp|Q6QNY0|BL1S3_HUMAN	sp|Q6QNY0|BL1S3_HUMAN	0.425931	0.576576
0.0253123	0.00590291	-0.00494247	0.00875757	sp|P78527|PRKDC_HUMAN	sp|P78527|PRKDC_HUMAN	0.426676	0.577241
0.236952	0.402286	-0.152211	0.162342	sp|Q14692|BMS1_HUMAN	sp|Q14692|BMS1_HUMAN	0.427403	0.57793
-0.0348991	-0.0581274	0.0223323	-0.0235648	sp|Q99497|PARK7_HUMAN	sp|Q99497|PARK7_HUMAN	0.428217	0.578736
-0.0225076	0.0723116	0.0311129	0.0269723	sp|Q92841|DDX17_HUMAN	sp|Q92841|DDX17_HUMAN	0.429408	0.58005
-0.00869675	0.00963388	-0.124896	-0.0413197	sp|P52294|IMA5_HUMAN	sp|P52294|IMA5_HUMAN	0.430051	0.580328
0.0499095	0.121944	-0.0367922	0.0450203	sp|Q9NY93|DDX56_HUMAN	sp|Q9NY93|DDX56_HUMAN	0.429999	0.580328
0.122209	0.328607	-0.0930479	0.119256	sp|P56182|RRP1_HUMAN	sp|P56182|RRP1_HUMAN	0.430553	0.58071
-0.0217165	0.0418037	0.042084	0.0207237	sp|Q9BXP5|SRRT_HUMAN	sp|Q9BXP5|SRRT_HUMAN	0.431762	0.582046
0.0301242	-0.0273662	-0.318596	-0.105279	sp|Q9HCN8|SDF2L_HUMAN	sp|Q9HCN8|SDF2L_HUMAN	0.432261	0.582422
-0.0267487	0.059909	0.0450235	0.0260613	sp|Q15029|U5S1_HUMAN	sp|Q15029|U5S1_HUMAN	0.432722	0.582747
-0.209211	0.0123541	-0.00889998	-0.0685857	sp|P29353|SHC1_HUMAN	sp|P29353|SHC1_HUMAN	0.43368	0.583651
-0.0903421	0.0535284	-0.11832	-0.0517111	sp|Q9UMZ2|SYNRG_HUMAN	sp|Q9UMZ2|SYNRG_HUMAN	0.433833	0.583651
-0.126454	-0.0314742	0.0275787	-0.04345	sp|P40222|TXLNA_HUMAN;sp|Q8N3L3|TXLNB_HUMAN	sp|P40222|TXLNA_HUMAN	0.434998	0.584545
-0.0792494	-0.165839	0.0568609	-0.0627425	sp|Q96KG9|NTKL_HUMAN	sp|Q96KG9|NTKL_HUMAN	0.435159	0.584545
-0.0217604	0.00992034	-0.0167309	-0.00952366	sp|Q9UK41|VPS28_HUMAN	sp|Q9UK41|VPS28_HUMAN	0.434826	0.584545
-0.0958975	-0.300875	0.0786098	-0.106054	sp|Q6NYC8|PPR18_HUMAN	sp|Q6NYC8|PPR18_HUMAN	0.435535	0.584754
0.0258793	-0.113801	-0.0297648	-0.0392289	sp|P18124|RL7_HUMAN	sp|P18124|RL7_HUMAN	0.43586	0.584783
-0.0192581	0.0219061	-0.201195	-0.0661822	sp|P82930|RT34_HUMAN	sp|P82930|RT34_HUMAN	0.436143	0.584783
0.0524158	-0.157673	-0.0712393	-0.0588321	sp|Q13618|CUL3_HUMAN	sp|Q13618|CUL3_HUMAN	0.436346	0.584783
0.0278618	-0.0307666	0.257493	0.0848629	sp|Q9NVN8|GNL3L_HUMAN	sp|Q9NVN8|GNL3L_HUMAN	0.436438	0.584783
-0.0977488	0.00791302	-0.00595617	-0.0319307	sp|P63173|RL38_HUMAN	sp|P63173|RL38_HUMAN	0.43709	0.585361
0.154842	-0.0422488	0.0517201	0.0547712	sp|Q9NT62|ATG3_HUMAN	sp|Q9NT62|ATG3_HUMAN	0.437428	0.585518
-0.0581875	0.156008	0.0835197	0.0604468	sp|P48739|PIPNB_HUMAN	sp|P48739|PIPNB_HUMAN	0.437956	0.585891
-0.137521	-0.0729076	0.051024	-0.0531348	sp|Q05209|PTN12_HUMAN	sp|Q05209|PTN12_HUMAN	0.438148	0.585891
0.0048968	0.00331442	-0.301301	-0.0976968	sp|Q8NFV4|ABHDB_HUMAN	sp|Q8NFV4|ABHDB_HUMAN	0.438492	0.586055
0.00446549	0.00345838	-0.281018	-0.0910314	sp|P11166|GTR1_HUMAN	sp|P11166|GTR1_HUMAN	0.439043	0.5862
0.0176369	-0.10597	3.20395	1.03854	sp|Q8NHV4|NEDD1_HUMAN	sp|Q8NHV4|NEDD1_HUMAN	0.438883	0.5862
-0.127904	0.0950467	-0.279984	-0.104281	sp|Q92979|NEP1_HUMAN	sp|Q92979|NEP1_HUMAN	0.439342	0.586306
-0.0456697	0.0443242	0.280838	0.0931641	sp|Q9BW19|KIFC1_HUMAN	sp|Q9BW19|KIFC1_HUMAN	0.439625	0.586387
-0.0759001	0.162468	0.125916	0.0708278	sp|P67870|CSK2B_HUMAN	sp|P67870|CSK2B_HUMAN	0.440124	0.586758
0.131326	-0.0710423	0.134352	0.0648787	sp|P26038|MOES_HUMAN	sp|P26038|MOES_HUMAN	0.440535	0.587011
0	-0.0063764	0.203264	0.0656291	sp|P47813|IF1AX_HUMAN;sp|O14602|IF1AY_HUMAN	sp|P47813|IF1AX_HUMAN;sp|O14602|IF1AY_HUMAN	0.441036	0.587384
-0.0578872	0.0803848	0.15782	0.0601058	sp|O95232|LC7L3_HUMAN	sp|O95232|LC7L3_HUMAN	0.441287	0.587423
0.0611541	-0.113629	-0.114176	-0.0555503	sp|Q9NP66|HM20A_HUMAN	sp|Q9NP66|HM20A_HUMAN	0.441581	0.58752
-0.0259994	-0.0986445	0.0236102	-0.0336779	sp|Q8NI27|THOC2_HUMAN	sp|Q8NI27|THOC2_HUMAN	0.442919	0.588703
-0.0472043	0.106482	-1.79396	-0.578226	sp|Q9Y5L4|TIM13_HUMAN	sp|Q9Y5L4|TIM13_HUMAN	0.4429	0.588703
0.0588013	-0.176332	-0.0762499	-0.0645936	sp|Q9Y6A5|TACC3_HUMAN	sp|Q9Y6A5|TACC3_HUMAN	0.443136	0.588703
-0.0620831	0.0615688	-0.307787	-0.102767	sp|P46013|KI67_HUMAN	sp|P46013|KI67_HUMAN	0.443697	0.589153
-0.372748	0.0586628	-0.0527902	-0.122292	sp|Q9UGP4|LIMD1_HUMAN	sp|Q9UGP4|LIMD1_HUMAN	0.444069	0.589353
[truncated: 654 more rows]
